# Supplementary material for: Exon Level Transcriptomic Profiling of HIV-1-Infected CD4+ T Cells Reveals Virus-Induced Genes and Host Environment Favorable for Viral Replication
Source: PLoS Pathog. 2012 Aug 2;8(8):e1002861. doi: 10.1371/journal.ppat.1002861 (PMC3410884; doi:10.1371/journal.ppat.1002861)
Supplement: Dataset S1 — List of genes differentially expressed in all comparisons. (XLS) [file ppat.1002861.s001.xls]

## Sheet: Overview
PROBESETID	SYMBOL
2910138	IL17A
2340961	IL12RB2
2493858	MAL
2829171	TCF7
2447148	RGS16
3538087	DACT1
2395146	TNFRSF9
2688499	ZBED2
3820501	PDE4A
3507282	FLT1
2326018	LDLRAP1
2603320	GPR55
3585905	APBA2
2658785	FAM43A
3767480	AXIN2
2828688	IL13
2320581	PLOD1
2902407	LTA
2784279	IL21
3504193	GJB2
3727928	NOG
3181976	NR4A3
3030489	ZNF282
2895841	CD83
2919669	PRDM1
3696142	DPEP2
3226253	FAM102A
3191352	NCS1
2862841	GCNT4
2442424	ILDR2
4007437	SLC38A5
3957790	PIK3IP1
2957111	IL17F
2480383	EPAS1
3430125	NA
3558375	GZMB
3751042	TLCD1
2579572	ZEB2
3461146	IL22
2391172	TNFRSF4
3504213	GJB6
3701297	CDYL2
3300597	MYOF
3430086	TCP11L2
3510450	LHFP
3579114	BCL11B
2876707	IL9
2891341	IRF4
3986647	VSIG1
2356115	TXNIP
2363042	PEA15
2438575	SH2D2A
2461935	GNG4
2945741	FAM65B
3526831	RASA3
3662774	GPR114
2444283	TNFSF4
2638059	ADPRH
2807621	PTGER4
2523855	CTLA4
2496907	IL1R2
2690900	CD80
2705748	NCEH1
3610804	IGF1R
3376976	RASGRP2
2766788	RBM47
2448382	PTGS2
3152558	FAM84B
2477073	CRIM1
2731332	IL8
2651828	SEC62
2864449	SERINC5
3140213	MSC
2537109	SH3YL1
3636391	HOMER2
3692928	BBS2
3034987	ADAP1
3924783	PRMT2
2391150	TNFRSF18
2442493	GPA33
3452818	VDR
2571483	IL1A
2908762	RUNX2
3907234	SDC4
3387259	SESN3
3129731	DUSP4
2530713	CCL20
2816459	F2R
2363248	LY9
2353717	PTGFRN
3360800	PRKCDBP
3031517	GIMAP7
2340930	IL23R
2732273	SEPT11
2758043	MFSD10
2369339	RALGPS2
2343025	AK5
3018605	SLC26A4
3089360	SLC39A14
2367599	FASLG
3023483	FAM40B
3847989	CD70
3861372	RASGRP4
3908963	B4GALT5
2936857	MLLT4
2548699	CYP1B1
3737242	SLC26A11
3065244	RASA4
2905169	CDKN1A
3454331	LIMA1
2854327	FYB
2941784	NEDD9
3632907	SEMA7A
3551728	NA
2474977	FOSL2
2655113	KLHL24
2867873	ELL2
2939469	C6orf145
3129948	TMEM66
2809245	ITGA2
3178147	CTSL1
3461105	IFNG
3177111	NTRK2
2428405	RHOC
2903189	HLA-DRA
2830861	EGR1
3715839	TRAF4
3031544	GIMAP1
2458513	TMEM63A
3654175	IL4R
2746693	ARHGAP10
2515627	ITGA6
3352948	SORL1
2950329	HLA-DPA1
2828356	CSF2
3475350	LOC338799
2386828	EDARADD
2326311	ZNF593
3451814	NELL2
3647993	CIITA
2611056	PPARG
2333678	B4GALT2
3103293	RDH10
3284073	EPC1
2565119	DUSP2
2361342	SEMA4A
2454818	BATF3
3127584	EGR3
2531589	ITM2C
3975227	MAOA
3066818	NAMPT
2582124	NR4A2
3377988	FOSL1
3410384	C12orf35
3820443	ICAM1
3766796	PECAM1
2569649	EDAR
3610958	IGF1R
2331679	MFSD2A
3985260	GPRASP1
3299504	ACTA2
3089853	CHMP7
2492496	NCRNA00152
3641871	LINS1
2714818	CRIPAK
2361279	LMNA
3339971	PLEKHB1
3349453	TTC12
3356038	TMEM45B
2452948	IL10
3830680	ZBTB32
3421300	MDM2
2988726	FSCN1
3009399	HSPB1
2949380	VARS
2443370	F5
2922631	DSE
3077321	EPHA1
2775909	PLAC8
2349402	AMY2B
2883440	ADAM19
3175494	GCNT1
3755903	GSDMB
2933331	SNX9
3786471	SETBP1
2968287	NA
3091403	EPHX2
2320683	TNFRSF8
3251393	DDIT4
3076076	SLC37A3
3283920	ARHGAP12
3791254	TNFRSF11A
3043264	JAZF1
2777276	ABCG2
3720695	THRA
2633460	C3orf26
3471073	C12orf76
3971219	CNKSR2
3282601	MPP7
3138464	PDE7A
2773958	CXCL10
3092276	LEPROTL1
3031533	GIMAP4
3301914	PIK3AP1
3212346	NA
2408681	HIVEP3
3341024	TSKU
3607232	AEN
3456955	KIAA0748
2424148	ALG14
3065546	DPY19L2P2
2523354	FAM117B
3275729	IL2RA
2657546	TPRG1
3321361	SPON1
3951768	CECR1
2948630	IER3
3405515	APOLD1
2396461	SRM
3584443	SNRPN
3462816	PHLDA1
3670918	PLCG2
3465409	BTG1
2457261	DUSP10
3397877	ARHGAP32
2955556	CLIC5
3108665	POP1
3048413	POLD2
3593575	SLC27A2
2323559	MRTO4
3855985	ZNF14
3175274	PCSK5
2477933	GALM
2443335	SLC19A2
3147020	ZNF706
2902416	TNF
2496962	IL1R1
2521574	PLCL1
3645947	CLUAP1
2877378	CDC25C
2682271	PROK2
3353640	GRAMD1B
2439554	AIM2
2709606	RPL39L
3449910	AMN1
3544525	FOS
3167660	DNAJB5
2544484	ADCY3
3962145	TNFRSF13C
2497161	IL18RAP
3447022	ST8SIA1
3869275	ZNF577
3817380	EBI3
3969396	TCEANC
2405312	RNF19B
2967989	SCML4
2379132	ATF3
3724858	TBX21
2365210	UCK2
3320717	MICAL2
3096476	NA
3226287	NA
3286921	MARCH8
3569926	DCAF5
3869312	ZNF649
3402506	CD27
3710277	C17orf48
3843214	ZNF548
3185498	SLC31A2
3788976	RAB27B
3957160	LIF
2830946	CTNNA1
3173880	TJP2
3023246	IRF5
2351063	CSF1
3842755	LOC100288114
3115008	TRIB1
2420642	MCOLN2
3379452	C11orf24
2455418	PTPN14
2857416	IL6ST
2645764	ATP1B3
2952065	PPIL1
2591837	SLC40A1
3889624	TSHZ2
2600689	EPHA4
3687452	YPEL3
2608725	BHLHE40
3542207	SFRS5
3041816	DFNA5
3508696	N4BP2L2
3721926	TUBG1
3729052	YPEL2
2485688	CEP68
3959350	APOL3
3539724	SYNE2
3534886	KLHDC1
2353988	FAM46C
2776088	FAM175A
3608398	FURIN
3215146	NINJ1
3722770	C17orf53
3768474	WIPI1
3484497	FRY
2973232	C6orf174
2660648	CRBN
2883349	HAVCR2
2723997	KLF3
2345816	GBP6
3797015	ZFP161
2540157	ODC1
3417531	COQ10A
2579439	GTDC1
3046062	AOAH
2438282	IQGAP3
3095766	GINS4
3390542	RDX
3643938	TMEM204
3812385	CD226
3352503	ARHGEF12
2677653	C3orf63
3836266	FOSB
3443857	CLECL1
3445768	ERP27
3291601	EGR2
3342525	PCF11
3415229	NR4A1
3739431	METRNL
2515707	PDK1
2440295	CD84
2679014	NPCDR1
3979101	FAAH2
3114832	SQLE
2875384	IL5
3096464	NA
2929127	STX11
2334314	HPDL
3134922	PCMTD1
2587790	GPR155
2828699	IL4
2678714	FHIT
2768354	TXK
3057520	TMEM120A
3379390	SUV420H1
2817941	RASGRF2
2866704	ARRDC3
3110272	FZD6
3347658	ATM
3321512	PDE3B
3818515	TRIP10
3076178	MKRN1
2976360	PERP
3662106	MT1A
2563785	IGK@
3862108	CLC
2415084	JUN
2614142	NR1D2
2868904	ST8SIA4
3131741	RAB11FIP1
3609138	CHD2
3860315	ZNF565
3059942	KIAA1324L
2327677	EPB41
4011096	EDA2R
2470165	TRIB2
3791482	PHLPP1
2772414	SULT1B1
3894047	PCMTD2
3770457	FDXR
2995320	DKFZP586I1420
3566949	C14orf149
3864551	PLAUR
3286393	ZNF32
2464484	FAM36A
4006841	SLC9A7
2994835	CHN2
2831519	C5orf32
3623552	ATP8B4
2348896	CDC14A
3450861	ABCD2
3417485	OBFC2B
3426169	NUDT4
4011889	ZMYM3
3041875	OSBPL3
2957462	GSTA4
3788833	POLI
2325200	NA
4016001	ZMAT1
3494137	LMO7
3945684	APOBEC3H
3705491	FAM57A
3755510	PLXDC1
2676182	NT5DC2
3263555	ADD3
2485406	HSPC159
2777487	FAM13A
2556752	SPRED2
2546054	RBKS
4015602	TRMT2B
2899372	BTN3A1
2422035	GBP5
2878273	HBEGF
2908423	SLC29A1
3147985	LRP12
3263944	PDCD4
2875193	P4HA2
2925510	L3MBTL3
3252382	MYST4
3925639	NRIP1
3988435	DOCK11
2622970	DOCK3
3318443	TRIM22
3469180	SLC41A2
3279698	CUBN
3498589	CLYBL
3263743	DUSP5
2413907	DHCR24
3362934	ZBED5
2665199	SATB1
2899333	BTN3A2
2848265	CMBL
3306517	NA
2436411	NA
3992575	CD40LG
3703665	ZCCHC14
3232944	AKR1E2
3146565	RNF19A
3549517	OTUB2
3920385	TTC3
2447877	FAM129A
3340251	NA
3869650	ZNF83
2566414	MGAT4A
2424524	DPYD
3930525	C21orf96
2673085	CDC25A
2669930	CSRNP1
3212344	NA
3758078	EZH1
2341663	CTH
2841462	NA
2352743	DCLRE1B
2383775	NA
3980455	IGBP1
3902743	C20orf112
3136178	PLAG1
3390195	EXPH5
3181600	GALNT12
2974635	VNN2
3819617	NA
3933566	TMPRSS3
2899298	BTN3A2
2498977	GCC2
3441011	PARP11
3401119	ITFG2
2913694	CD109
2320100	NA
3027943	TAS2R3
2841491	C5orf41
3027956	TAS2R4
3690154	NETO2
3932148	BRWD1
3900091	RALGAPA2
2975385	AHI1
2340078	CACHD1
2993590	NFE2L3
3770944	H3F3B
2590736	NCKAP1
3442176	ING4
2774565	CNOT6L
2788926	NR3C2
3475112	NA
3259253	ENTPD1
3015769	POP7
3413067	FAM113B
3259785	FRAT1
3699878	NA
3579546	WARS
3500787	TNFSF13B
2492064	KDM3A
2903673	PHF1
2769512	RPL21P44
2775465	NA
3443868	CD69
2495782	LIPT1
4016428	BEX2
3602390	SNX33
3260423	CUTC
3180717	C9orf102
2341083	GADD45A
3409127	ARNTL2
3906160	CHD6
3507798	UBL3
2494537	ARID5A
3212354	NA
3872310	ZNF550
2674272	NA
3609592	MCTP2
3463112	E2F7
3860552	ZNF529
3662687	CCL22
2902736	C6orf48
3855098	NA
3748659	GRAP
2945882	CMAH
2372103	PRG4
3394075	NA
2849992	FAM134B
3774385	SIRT7
3699860	NA
2401347	TCEA3
2948648	NA
2712632	TFRC
3082590	LOC286161
2842157	HRH2
2500275	BCL2L11
3212360	NA
3096496	NA
2766219	TLR1
3799461	SPIRE1
3534923	KLHDC2
3319321	NA
3480129	ZMYM2
3202421	C9orf72
2973694	ARHGAP18
3902489	BCL2L1
2922840	KPNA5
3430462	BTBD11
2772566	IGJ
3819563	NA
2984884	RNASET2
3342426	C11orf82
3508644	N4BP2L1
3018420	HBP1
2450855	PHLDA3
3373845	SLC43A3
3453712	RHEBL1
3285614	ZNF25
3726772	LUC7L3
3457696	PAN2
2903258	HLA-DQA2
3628650	HERC1
2689516	ZBTB20
2933175	ZDHHC14
3917204	C21orf7
3405748	EMP1
3728037	SCPEP1
3443804	KLRB1
3528646	TRAV8-3
3420497	HELB
2926802	MYB
2973856	SAMD3
3154185	TMEM71
3268274	PLEKHA1
2903401	HLA-DPB1
3826601	ZNF493
3486883	NAA16
3132016	FGFR1
3384321	RAB30
3551855	NA
2889698	CLK4
3080283	XRCC2
3022814	C7orf68
3919952	MORC3
3197955	GLDC
3147173	NCALD
3691967	AKTIP
3576704	TC2N
2950263	HLA-DMB
3778504	RAB31
3212358	NA
3392930	NA
3101802	SGK3
3972929	GK
3150289	SAMD12
3860450	ZNF566
3489673	KCNRG
3603932	FAH
3409211	PPFIBP1
3031556	GIMAP2
2349345	RNPC3
3184925	NA
2417528	DEPDC1
3214451	NFIL3
3212350	NA
2500722	ZC3H6
3947310	C22orf32
3819564	NA
3753220	CCL1
3096494	NA
2386397	GGPS1
3474553	NA
3831774	ZNF383
3305017	OBFC1
3860793	ZNF585B
3699874	NA
2320130	NA
3619185	NA
3531229	AP4S1
2378068	G0S2
3683845	DCUN1D3
2333667	NA
2412799	ORC1L
3445028	GPR19
3957188	OSM
2899413	BTN3A3
3240987	MAP3K8
3464860	DUSP6
2968440	NA
3402757	LAG3
4013460	CYSLTR1
3360417	HBD
3479519	ZNF605
3978819	RRAGB
3762625	MBTD1
3333899	RARRES3
3635198	BCL2A1
2544201	TP53I3
3443891	CLEC2B
3199662	TTC39B
3551876	NA
2624565	IL17RB
2635641	PVRL3
2903219	NA
3487600	C13orf31
3424379	C12orf26
3872398	ZNF671
3944882	LGALS1
2375664	BTG2
3715489	TMEM97
2636125	CD200
2828323	IL3
2887309	DUSP1
3870135	ZNF347
2756404	ZNF721
3178679	GADD45G
2437554	NA
2423175	FAM69A
2809810	GZMA
2831591	C5orf53
3275282	NA
2798915	TRIP13
2691575	POLQ
2767378	ATP8A1
2662331	CAMK1
3889419	TSHZ2
3096544	NA
2320063	NA
2363202	SLAMF7
3708858	CD68
3012019	CLDN12
3740610	NA
3736290	BIRC5
2742224	SPRY1
3809724	NA
3308864	RAB11FIP2
2421843	GBP3
3821301	ZNF627
2739792	ALPK1
3596263	FOXB1
3090053	SLC25A37
2320112	NA
2955691	RCAN2
2473991	CENPA
3364736	NA
3375648	FTH1
3816664	ZNF555
3607275	ISG20
3790704	PMAIP1
3510963	SUGT1L1
2378710	C1orf97
3947227	SEPT3
3447694	BCAT1
3127703	TNFRSF10B
3740624	NA
2701018	GPR171
2955638	CLIC5
3916527	JAM2
2320075	NA
3970476	SCML1
3969358	EGFL6
3827218	RPSAP58
3540136	HSPA2
2731542	AREG
2701033	P2RY14
3740616	NA
3570475	SYNJ2BP
3189837	ZNF79
3144740	FP6628
2390253	OR2L8
4054204	APOD
3277468	USP6NL
3403841	RIMKLB
3018535	BCAP29
4014759	NAP1L3
2382781	DNAH14
2320078	NA
3178611	SECISBP2
3027961	TAS2R5
3203569	AQP3
3662808	GPR56
3556108	NA
3385752	RAB38
3776193	SMCHD1
2974671	C6orf192
3326938	NA
3243078	ZNF33A
3829857	ZNF302
2652675	ECT2
2372781	RGS1
3791466	NA
4002741	ACOT9
3402315	CD9
3753860	CCL5
3749622	NA
3976341	TIMP1
4012511	NAP1L2
3922037	MX2
3076753	KIAA1147
3515965	DIAPH3
3551725	NA
2809128	ITGA1
3996598	NCRNA00204
2436460	NA
2482944	NA
3475764	GPR81
2766262	TLR6
3816815	GNA15
2870828	STARD4
2700585	PFN2
3781531	CABLES1
3257192	IFIT2
3634811	CTSH
3025740	TMEM140
3699890	NA
2761837	FGFBP2
3474495	TRIAP1
2603897	TIGD1
2773972	CXCL11
2372858	RGS2
2565243	NA
2338625	HOOK1
3474549	NA
2320114	NA
3859899	TMEM149
2672096	CCR1
2620773	CXCR6
3442941	C3AR1
2711034	C3orf59
2872471	DTWD2
3959918	TST
3474547	NA
2497119	IL18R1
2565268	NA
3393704	MPZL3
3456688	GPR84
2948169	HCG8
3408573	LYRM5
2931036	ULBP1
3771675	ST6GALNAC2
2709778	BCL6
3857171	ZNF675
3090512	DOCK5
2726072	ATP10D
2734629	PTPN13
3275192	NA
2927506	TNFAIP3
3474539	NA
3401756	C12orf5
2357193	NA
3147286	RRM2B
3672489	IRF8
2706791	ZMAT3
3392952	NA
3506398	SHISA2
3145955	NA
3151970	MTSS1
3096492	NA
3527722	RNASE2
3360401	HBB
3535186	ATL1
3133434	CHRNA6
2719656	CD38
3189422	FAM125B
2589291	TTN
3239380	THNSL1
3741547	P2RX5
3161082	CD274
3832906	IL29
2494064	FAHD2A
2925590	TMEM200A
3857208	ZNF681
3474831	OASL
3551853	NA
3831195	NA
3677170	NA
3555883	NA
3731543	RGS9
2373336	CFH
3577078	LGMN
2735409	HERC5
2482941	NA
3774906	SECTM1
2902444	AIF1
2436452	NA
2620842	CCR2
4011989	CXCR3
3145149	TP53INP1
3160175	VLDLR
2940145	NRN1
3233605	PFKFB3
3346548	BIRC3
2707876	LAMP3
2320122	NA
2710599	CLDN1
3589458	THBS1
2366287	XCL1
3980910	NA
2343473	IFI44L
2468351	RSAD2
3551713	NA
3335846	NA
3410445	BICD1
3373811	PRG2
3919278	CLIC6
3257204	IFIT3
2775259	RASGEF1B
3863669	CEACAM1
2883317	HAVCR1
3385042	SYTL2
3556755	NA
3919047	C21orf82
3161113	PDCD1LG2
3726000	NA
3393720	MPZL2

## Sheet: Infected vs Mock 24h
PROBESETID	ACC	SYMBOL	DESCRIPTION	CYTOBAND	logFC	AveExpr	t	P.Value	adj.P.Val	B
2910138	NM_002190	IL17A	interleukin 17A	6p12	2.90093	7.16516	13.2154	3.40579e-11	3.3492e-07	15.3999
2688499	NM_024508	ZBED2	zinc finger, BED-type containing 2	3q13.2	1.81597	9.43191	12.9587	4.81206e-11	3.3492e-07	15.0953
2340961	NM_001559	IL12RB2	interleukin 12 receptor, beta 2	1p31.3-p31.2	1.81833	8.30961	11.4908	3.88062e-10	1.80061e-06	13.2234
2658785	NM_153690	FAM43A	family with sequence similarity 43, member A	3q29	0.831557	7.77902	11.2705	5.40162e-10	1.87976e-06	12.9221
2493858	NM_002371	MAL	mal, T-cell differentiation protein	2cen-q13	-1.01511	12.1912	-10.719	1.26323e-09	3.51683e-06	12.1427
2829171	NM_003202	TCF7	transcription factor 7 (T-cell specific, HMG-box)	5q31.1	-1.08584	9.97626	-9.9725	4.20161e-09	8.61042e-06	11.028
3504193	NM_004004	GJB2	gap junction protein, beta 2, 26kDa	13q11-q12	2.43097	7.91377	9.95429	4.32995e-09	8.61042e-06	10.9999
2891341	NM_002460	IRF4	interferon regulatory factor 4	6p25-p23	1.12619	10.954	9.70861	6.52263e-09	1.12431e-05	10.6167
3300597	NM_013451	MYOF	myoferlin	10q24	2.07058	7.25417	9.64432	7.26925e-09	1.12431e-05	10.5151
3461146	NM_020525	IL22	interleukin 22	12q15	2.4645	9.01275	9.57759	8.13878e-09	1.13292e-05	10.4091
3507282	NM_002019	FLT1	fms-related tyrosine kinase 1 (vascular endothelial growth factor/vascular permeability factor receptor)	13q12	1.25434	5.75726	9.39662	1.10868e-08	1.34758e-05	10.1185
2447148	NM_002928	RGS16	regulator of G-protein signaling 16	1q25-q31	1.1053	8.27369	9.31521	1.27573e-08	1.34758e-05	9.98628
3820501	NM_001111307	PDE4A	phosphodiesterase 4A, cAMP-specific (phosphodiesterase E2 dunce homolog, Drosophila)	19p13.2	0.84248	8.16013	9.29432	1.32267e-08	1.34758e-05	9.95222
2603320	NM_005683	GPR55	G protein-coupled receptor 55	2q37	0.88944	7.76346	9.28024	1.35532e-08	1.34758e-05	9.92923
3538087	NM_016651	DACT1	dapper, antagonist of beta-catenin, homolog 1 (Xenopus laevis)	14q23.1	-1.61705	8.07729	-9.23207	1.47352e-08	1.36742e-05	9.85036
2828688	NM_002188	IL13	interleukin 13	5q31	2.02529	9.84077	9.15196	1.69444e-08	1.38745e-05	9.71847
3636391	NM_199330	HOMER2	homer homolog 2 (Drosophila)	15q24.3	0.89159	7.47163	9.03817	2.06914e-08	1.54416e-05	9.5296
3662774	NM_153837	GPR114	G protein-coupled receptor 114	16q21	1.04745	8.37668	8.96385	2.35955e-08	1.59571e-05	9.40527
3452818	NM_001017535	VDR	vitamin D (1,25- dihydroxyvitamin D3) receptor	12q13.11	1.23987	8.57992	8.95036	2.41668e-08	1.59571e-05	9.38261
3181976	NM_006981	NR4A3	nuclear receptor subfamily 4, group A, member 3	9q22	1.6193	7.49847	8.90856	2.60294e-08	1.59571e-05	9.31226
3191352	NM_014286	NCS1	neuronal calcium sensor 1	9q34	1.32161	6.62294	8.88271	2.72554e-08	1.59571e-05	9.26863
2395146	NM_001561	TNFRSF9	tumor necrosis factor receptor superfamily, member 9	1p36	1.53237	8.11128	8.87745	2.75122e-08	1.59571e-05	9.25974
3585905	NM_005503	APBA2	amyloid beta (A4) precursor protein-binding, family A, member 2	15q11-q12	-0.942807	7.64805	-8.75301	3.43789e-08	1.91422e-05	9.04829
2391172	NM_003327	TNFRSF4	tumor necrosis factor receptor superfamily, member 4	1p36	1.17784	9.36066	8.55749	4.89844e-08	2.62255e-05	8.71159
3129731	NM_057158	DUSP4	dual specificity phosphatase 4	8p12-p11	1.38265	8.45822	8.47742	5.67073e-08	2.92358e-05	8.57212
2444283	NM_003326	TNFSF4	tumor necrosis factor (ligand) superfamily, member 4	1q25	1.68363	7.35232	8.42113	6.28862e-08	3.12634e-05	8.47351
2919669	NM_001198	PRDM1	PR domain containing 1, with ZNF domain	6q21-q22.1	1.30469	10.3634	8.37023	6.90756e-08	3.31563e-05	8.38395
2902407	NM_001159740	LTA	lymphotoxin alpha (TNF superfamily, member 1)	6p21.3	1.49879	11.227	8.32234	7.54764e-08	3.46976e-05	8.29935
3030489	NM_003575	ZNF282	zinc finger protein 282	7q36.1	0.7862	8.30518	8.30967	7.7272e-08	3.46976e-05	8.2769
2461935	NM_001098722	GNG4	guanine nucleotide binding protein (G protein), gamma 4	1q42.3	0.887797	7.00921	8.24505	8.71385e-08	3.70729e-05	8.16209
2862841	NM_016591	GCNT4	glucosaminyl (N-acetyl) transferase 4, core 2	5q12	-1.64851	7.11184	-8.23488	8.88057e-08	3.70729e-05	8.14397
2326018	NM_015627	LDLRAP1	low density lipoprotein receptor adaptor protein 1	1p36-p35	-1.18552	8.56467	-8.22445	9.05516e-08	3.70729e-05	8.12536
2496907	NM_004633	IL1R2	interleukin 1 receptor, type II	2q12-q22	0.792653	6.41698	8.12528	1.09035e-07	4.28552e-05	7.94767
3907234	NM_002999	SDC4	syndecan 4	20q12	1.0106	8.55463	8.11658	1.10832e-07	4.28552e-05	7.93203
2945741	NM_014722	FAM65B	family with sequence similarity 65, member B	6p22.3-p21.32	-1.00135	10.2658	-8.07756	1.19284e-07	4.33518e-05	7.86166
3696142	NM_022355	DPEP2	dipeptidase 2	16q22.1	-1.02517	7.76179	-8.05644	1.24134e-07	4.33518e-05	7.82349
3767480	NM_004655	AXIN2	axin 2	17q23-q24	-0.774467	7.43184	-8.04721	1.26318e-07	4.33518e-05	7.80678
4007437	NM_033518	SLC38A5	solute carrier family 38, member 5	Xp11.23	0.768413	8.80483	8.04575	1.26668e-07	4.33518e-05	7.80414
2480383	NM_001430	EPAS1	endothelial PAS domain protein 1	2p21-p16	1.16613	7.79746	8.0415	1.27688e-07	4.33518e-05	7.79645
3504213	NM_001110219	GJB6	gap junction protein, beta 6, 30kDa	13q11-q12.1|13q12	1.87983	7.88221	8.02495	1.31751e-07	4.36659e-05	7.76644
3558375	NM_004131	GZMB	granzyme B (granzyme 2, cytotoxic T-lymphocyte-associated serine esterase 1)	14q11.2	1.8161	10.5663	8.01167	1.35105e-07	4.37363e-05	7.74235
3727928	NM_005450	NOG	noggin	17q21-q22	-1.87303	6.88876	-7.93802	1.55393e-07	4.80681e-05	7.60822
2442424	NM_199351	ILDR2	immunoglobulin-like domain containing receptor 2	1q24.1	0.770667	7.19235	7.91651	1.61895e-07	4.88598e-05	7.56889
3701297	NM_152342	CDYL2	chromodomain protein, Y-like 2	16q23.2	0.84306	8.95721	7.90664	1.64972e-07	4.88598e-05	7.55083
2908762	NM_001024630	RUNX2	runt-related transcription factor 2	6p21	1.02605	9.97573	7.79508	2.04288e-07	5.89195e-05	7.34561
2784279	NM_021803	IL21	interleukin 21	4q26-q27	1.64592	5.56348	7.77779	2.11199e-07	5.89195e-05	7.31365
3461105	NM_000619	IFNG	interferon, gamma	12q14	2.59645	7.39324	7.77671	2.11636e-07	5.89195e-05	7.31166
3226253	NM_001035254	FAM102A	family with sequence similarity 102, member A	9q34.11	-0.9702	10.4401	-7.713	2.39329e-07	6.53229e-05	7.19347
2895841	NM_004233	CD83	CD83 molecule	6p23	0.8498	7.76949	7.70138	2.44773e-07	6.55238e-05	7.17185
3140213	NM_005098	MSC	musculin	8q21	1.65769	7.77058	7.64402	2.73584e-07	7.18545e-05	7.06482
3957790	NM_052880	PIK3IP1	phosphoinositide-3-kinase interacting protein 1	22q12.2	-1.62529	8.82619	-7.61652	2.88619e-07	7.43994e-05	7.01334
2830861	NM_001964	EGR1	early growth response 1	5q31.1	1.75782	11.0105	7.58885	3.04609e-07	7.70938e-05	6.96144
2363042	NM_003768	PEA15	phosphoprotein enriched in astrocytes 15	1q21.1	0.937797	9.9472	7.48568	3.72802e-07	8.50908e-05	6.76686
2957111	NM_052872	IL17F	interleukin 17F	6p12	1.46099	7.11774	7.48492	3.73357e-07	8.50908e-05	6.76543
2356115	NM_006472	TXNIP	thioredoxin interacting protein	1q21.1	-0.942217	11.8377	-7.48338	3.74486e-07	8.50908e-05	6.76252
2530713	NM_004591	CCL20	chemokine (C-C motif) ligand 20	2q33-q37	1.64226	5.9298	7.48288	3.7486e-07	8.50908e-05	6.76156
3430125	NA	NA	NA	NA	-2.62517	5.52755	-7.48244	3.7518e-07	8.50908e-05	6.76074
2828356	NM_000758	CSF2	colony stimulating factor 2 (granulocyte-macrophage)	5q31.1	1.53994	8.69692	7.46985	3.84588e-07	8.50908e-05	6.73687
2438575	NM_001161441	SH2D2A	SH2 domain containing 2A	1q21	0.793963	9.63568	7.46916	3.85109e-07	8.50908e-05	6.73556
2579572	NM_014795	ZEB2	zinc finger E-box binding homeobox 2	2q22.3	1.29093	7.05024	7.3536	4.83839e-07	0.000104317	6.51549
2452948	NM_000572	IL10	interleukin 10	1q31-q32	1.87202	7.65714	7.32819	5.08862e-07	0.000107221	6.46683
2876707	NM_000590	IL9	interleukin 9	5q31.1	2.55539	7.07668	7.3211	5.16078e-07	0.000107221	6.45324
3103293	NM_172037	RDH10	retinol dehydrogenase 10 (all-trans)	8q21.11	1.38064	9.11973	7.29233	5.46469e-07	0.000110244	6.39801
3510450	NM_005780	LHFP	lipoma HMGIC fusion partner	13q12	0.87693	6.63043	7.26882	5.72684e-07	0.000113296	6.35277
3751042	NM_138463	TLCD1	TLC domain containing 1	17q11.2	0.947123	6.68199	7.2643	5.77875e-07	0.000113296	6.34406
3454331	NM_001113546	LIMA1	LIM domain and actin binding 1	12q13	0.95314	9.51768	7.23957	6.07118e-07	0.000117376	6.29639
2807621	NM_000958	PTGER4	prostaglandin E receptor 4 (subtype EP4)	5p13.1	0.77757	9.97688	7.21274	6.40583e-07	0.000121968	6.24456
2571483	NM_000575	IL1A	interleukin 1, alpha	2q14	1.88449	6.24723	7.09198	8.16565e-07	0.000147618	6.00995
2548699	NM_000104	CYP1B1	cytochrome P450, family 1, subfamily B, polypeptide 1	2p21	1.5338	8.28174	7.07133	8.51341e-07	0.000151932	5.96962
3430086	NM_152772	TCP11L2	t-complex 11 (mouse)-like 2	12q23.3	-2.11337	8.3469	-7.0581	8.74411e-07	0.000154073	5.94376
2442493	NM_005814	GPA33	glycoprotein A33 (transmembrane)	1q24.1	-0.93615	6.71734	-7.03617	9.14095e-07	0.000159053	5.90082
2638059	NM_001125	ADPRH	ADP-ribosylarginine hydrolase	3q13.31-q13.33	1.09308	6.40649	7.00466	9.74403e-07	0.000167453	5.839
2705748	NM_001146276	NCEH1	neutral cholesterol ester hydrolase 1	3q26.31	0.930917	7.84843	6.98916	1.00557e-06	0.000170702	5.80852
2523855	NM_005214	CTLA4	cytotoxic T-lymphocyte-associated protein 4	2q33	1.27347	9.6708	6.95693	1.0737e-06	0.000180072	5.74507
2816459	NM_001992	F2R	coagulation factor II (thrombin) receptor	5q13	1.43818	8.34291	6.91885	1.1604e-06	0.000190208	5.66988
2340930	NM_144701	IL23R	interleukin 23 receptor	1p31.3	1.53223	5.58494	6.89595	1.21596e-06	0.000196816	5.62459
3023483	NM_020704	FAM40B	family with sequence similarity 40, member B	7q32.1	1.43426	7.85251	6.86832	1.2867e-06	0.000203532	5.56982
2690900	NM_005191	CD80	CD80 molecule	3q13.3-q21	1.57963	7.88559	6.84059	1.36195e-06	0.000213016	5.51475
2537109	NM_015677	SH3YL1	SH3 domain containing, Ysc84-like 1 (S. cerevisiae)	2p25.3	-0.891873	6.84955	-6.81641	1.4313e-06	0.000219961	5.46663
2902416	NM_000594	TNF	tumor necrosis factor	6p21.3	1.06091	10.3242	6.78552	1.5252e-06	0.00023077	5.40504
3031517	NM_153236	GIMAP7	GTPase, IMAP family member 7	7q36.1	-0.907373	10.8956	-6.77638	1.5542e-06	0.000232629	5.38678
3089360	NM_001128431	SLC39A14	solute carrier family 39 (zinc transporter), member 14	8p21.3	0.95429	8.47435	6.74582	1.6553e-06	0.000236545	5.32569
3986647	NM_001170553	VSIG1	V-set and immunoglobulin domain containing 1	Xq22.3	-1.94969	8.38716	-6.74489	1.65848e-06	0.000236545	5.32382
3610804	NM_000875	IGF1R	insulin-like growth factor 1 receptor	15q26.3	-1.30512	8.64184	-6.74217	1.66785e-06	0.000236545	5.31836
2766788	NM_001098634	RBM47	RNA binding motif protein 47	4p13-p12	0.821017	7.34207	6.73534	1.69154e-06	0.000236545	5.30469
3066818	NM_005746	NAMPT	nicotinamide phosphoribosyltransferase	7q22.3	0.97464	9.48473	6.72843	1.71587e-06	0.000236545	5.29084
2448382	NM_000963	PTGS2	prostaglandin-endoperoxide synthase 2 (prostaglandin G/H synthase and cyclooxygenase)	1q25.2-q25.3	1.3052	6.27047	6.72354	1.73331e-06	0.000236545	5.28103
3608398	NM_002569	FURIN	furin (paired basic amino acid cleaving enzyme)	15q26.1	0.82371	10.4974	6.71014	1.78202e-06	0.000240833	5.25415
2474977	NM_005253	FOSL2	FOS-like antigen 2	2p23.3	0.910357	9.48794	6.69056	1.85575e-06	0.000248385	5.21483
3115008	NM_025195	TRIB1	tribbles homolog 1 (Drosophila)	8q24.13	1.04657	8.65508	6.66079	1.97391e-06	0.00025743	5.15495
2905169	NM_078467	CDKN1A	cyclin-dependent kinase inhibitor 1A (p21, Cip1)	6p21.2	1.00038	8.70089	6.65963	1.97867e-06	0.00025743	5.15262
3065244	NM_006989	RASA4	RAS p21 protein activator 4	7q22	-0.97493	8.1968	-6.6596	1.97881e-06	0.00025743	5.15255
2732273	NM_018243	SEPT11	septin 11	4q21.1	0.93441	9.67869	6.59975	2.24116e-06	0.00028886	5.03174
2773958	NM_001565	CXCL10	chemokine (C-X-C motif) ligand 10	4q21	3.13135	8.62425	6.58363	2.31777e-06	0.000290804	4.99912
3167660	NM_001135005	DNAJB5	DnaJ (Hsp40) homolog, subfamily B, member 5	9p13.3	0.867847	7.43484	6.58028	2.334e-06	0.000290804	4.99234
2492496	NR_024204	NCRNA00152	non-protein coding RNA 152	2p11.2	1.17946	8.52738	6.5775	2.34757e-06	0.000290804	4.98672
2731332	NM_000584	IL8	interleukin 8	4q13-q21	1.48642	6.19997	6.56116	2.42908e-06	0.000294024	4.95358
3692928	NM_031885	BBS2	Bardet-Biedl syndrome 2	16q21	-1.20312	7.66489	-6.52279	2.63203e-06	0.000310142	4.87568
2864449	NM_001174072	SERINC5	serine incorporator 5	5q14.1	-0.870663	10.5698	-6.52121	2.64079e-06	0.000310142	4.87245
3526831	NM_007368	RASA3	RAS p21 protein activator 3	13q34	-1.05429	9.32878	-6.51291	2.68707e-06	0.000311701	4.85558
2369339	NM_152663	RALGPS2	Ral GEF with PH domain and SH3 binding motif 2	1q25.2	-1.1585	6.11478	-6.50574	2.72776e-06	0.000313806	4.84099
2611056	NM_138712	PPARG	peroxisome proliferator-activated receptor gamma	3p25	1.06876	6.37655	6.4914	2.81107e-06	0.000320738	4.81177
2477073	NM_016441	CRIM1	cysteine rich transmembrane BMP regulator 1 (chordin-like)	2p21	0.985093	7.41039	6.48271	2.86278e-06	0.00032137	4.79407
2582124	NM_006186	NR4A2	nuclear receptor subfamily 4, group A, member 2	2q22-q23	1.27763	7.84858	6.45963	3.00505e-06	0.00033237	4.74696
3820443	NM_000201	ICAM1	intercellular adhesion molecule 1	19p13.3-p13.2	1.18881	9.38046	6.42874	3.20688e-06	0.000351495	4.68381
2458513	NM_014698	TMEM63A	transmembrane protein 63A	1q42.12	-0.946827	10.2049	-6.4201	3.2658e-06	0.000355156	4.66612
2651828	NM_003262	SEC62	SEC62 homolog (S. cerevisiae)	3q26.2	-1.04613	7.813	-6.39192	3.46581e-06	0.000366054	4.60836
2343025	NM_174858	AK5	adenylate kinase 5	1p31	-1.52697	6.44302	-6.38697	3.50225e-06	0.000366054	4.5982
2326311	NM_015871	ZNF593	zinc finger protein 593	1p36.11	0.770673	8.27331	6.38406	3.5238e-06	0.000366054	4.59224
3451814	NM_001145108	NELL2	NEL-like 2 (chicken)	12q13.11-q13.12	-1.46827	9.37112	-6.37484	3.59317e-06	0.000370496	4.57329
3299504	NM_001613	ACTA2	actin, alpha 2, smooth muscle, aorta	10q23.3	1.18027	8.18417	6.36694	3.65365e-06	0.000373961	4.55707
3376976	NM_001098671	RASGRP2	RAS guanyl releasing protein 2 (calcium and DAG-regulated)	11q13	-0.937473	8.15481	-6.35868	3.71803e-06	0.000377774	4.5401
2363248	NM_002348	LY9	lymphocyte antigen 9	1q21.3-q22	-1.35307	9.05692	-6.33204	3.9338e-06	0.000395849	4.48526
2867873	NM_012081	ELL2	elongation factor, RNA polymerase II, 2	5q15	1.18319	8.76637	6.32977	3.9528e-06	0.000395849	4.48058
2948630	NM_003897	IER3	immediate early response 3	6p21.3	0.949863	9.79308	6.31525	4.07633e-06	0.000405304	4.45067
2443370	NM_000130	F5	coagulation factor V (proaccelerin, labile factor)	1q23	1.00458	8.25008	6.31144	4.10946e-06	0.000405319	4.4428
3462816	NM_007350	PHLDA1	pleckstrin homology-like domain, family A, member 1	12q15	0.990523	8.37721	6.30855	4.13472e-06	0.000405319	4.43684
2936857	NM_001040001	MLLT4	myeloid/lymphoid or mixed-lineage leukemia (trithorax homolog, Drosophila); translocated to, 4	6q27	1.05754	8.16319	6.29523	4.25334e-06	0.000414031	4.40934
2454818	NM_018664	BATF3	basic leucine zipper transcription factor, ATF-like 3	1q32.3	0.773297	8.2699	6.28087	4.38511e-06	0.000423894	4.37968
3908963	NM_004776	B4GALT5	UDP-Gal:betaGlcNAc beta 1,4- galactosyltransferase, polypeptide 5	20q13.1-q13.2	0.901323	9.40595	6.26606	4.52536e-06	0.000431459	4.34907
3387259	NM_144665	SESN3	sestrin 3	11q21	-1.56508	9.62432	-6.256	4.62329e-06	0.000434839	4.32825
3127584	NM_004430	EGR3	early growth response 3	8p23-p21	1.52606	7.93809	6.21579	5.03704e-06	0.000464342	4.24489
3031544	NM_130759	GIMAP1	GTPase, IMAP family member 1	7q36.1	-0.994313	10.0737	-6.13378	6.00294e-06	0.000538308	4.07423
2950329	NM_033554	HLA-DPA1	major histocompatibility complex, class II, DP alpha 1	6p21.3	1.06517	10.0191	6.1277	6.08177e-06	0.000539224	4.06154
3475350	NR_002809	LOC338799	hypothetical LOC338799	12q24.31	-0.886407	7.18296	-6.09873	6.47201e-06	0.000566028	4.00103
2367599	NM_000639	FASLG	Fas ligand (TNF superfamily, member 6)	1q23	1.10705	7.2491	6.09629	6.50607e-06	0.000566028	3.99592
3018605	NM_000441	SLC26A4	solute carrier family 26, member 4	7q31	1.01757	6.15411	6.08845	6.61662e-06	0.000572071	3.97952
3353640	NM_020716	GRAMD1B	GRAM domain containing 1B	11q24.1	1.00068	7.92544	6.07992	6.7391e-06	0.000575537	3.96167
3593575	NM_003645	SLC27A2	solute carrier family 27 (fatty acid transporter), member 2	15q21.2	1.44913	8.10923	6.07886	6.75447e-06	0.000575537	3.95946
3924783	NM_206962	PRMT2	protein arginine methyltransferase 2	21q22.3	-0.908247	8.105	-6.07423	6.8221e-06	0.000575537	3.94976
2655113	NM_017644	KLHL24	kelch-like 24 (Drosophila)	3q27.1	-1.48652	8.35294	-6.06066	7.02439e-06	0.000585506	3.92132
3076076	NM_207113	SLC37A3	solute carrier family 37 (glycerol-3-phosphate transporter), member 3	7q34	-0.78883	9.53581	-6.01529	7.74621e-06	0.000623872	3.82611
2809245	NM_002203	ITGA2	integrin, alpha 2 (CD49B, alpha 2 subunit of VLA-2 receptor)	5q23-q31	1.27138	6.90392	5.99776	8.04528e-06	0.000643622	3.78924
2854327	NM_001465	FYB	FYN binding protein	5p13.1	-0.780183	11.0845	-5.95143	8.89372e-06	0.000699439	3.69163
2320683	NM_001243	TNFRSF8	tumor necrosis factor receptor superfamily, member 8	1p36	0.772223	8.28992	5.89425	1.00689e-05	0.000761731	3.57079
3291601	NM_000399	EGR2	early growth response 2	10q21.1	1.50163	10.0935	5.88266	1.03258e-05	0.000772773	3.54625
3985260	NM_014710	GPRASP1	G protein-coupled receptor associated sorting protein 1	Xq22.1	-1.31443	6.9539	-5.8762	1.04722e-05	0.000775388	3.53254
2714818	NM_175918	CRIPAK	cysteine-rich PAK1 inhibitor	4p16.3	-0.781253	7.42752	-5.85447	1.09796e-05	0.00080019	3.48646
3177111	NM_006180	NTRK2	neurotrophic tyrosine kinase, receptor, type 2	9q22.1	0.98212	6.2504	5.85153	1.105e-05	0.000801126	3.48023
3320717	NM_014632	MICAL2	microtubule associated monoxygenase, calponin and LIM domain containing 2	11p15.3	0.892763	8.78236	5.83753	1.13924e-05	0.000809095	3.45051
3212346	NA	NA	NA	NA	-1.16513	8.07899	-5.81266	1.20279e-05	0.000830275	3.39764
2903189	NM_019111	HLA-DRA	major histocompatibility complex, class II, DR alpha	6p21.3	1.30671	8.95442	5.80961	1.21082e-05	0.000830275	3.39116
3847989	NM_001252	CD70	CD70 molecule	19p13	1.10417	8.55283	5.80003	1.23642e-05	0.00083956	3.37078
3173880	NM_004817	TJP2	tight junction protein 2 (zona occludens 2)	9q13-q21	0.824203	7.34817	5.74287	1.40119e-05	0.000935138	3.24891
3786471	NM_015559	SETBP1	SET binding protein 1	18q21.1	0.793417	6.566	5.71454	1.49104e-05	0.000983666	3.18837
3791254	NM_003839	TNFRSF11A	tumor necrosis factor receptor superfamily, member 11a, NFKB activator	18q22.1	1.08684	7.62516	5.69242	1.56527e-05	0.00102294	3.14103
3975227	NM_000240	MAOA	monoamine oxidase A	Xp11.3	1.13757	6.14036	5.67886	1.61264e-05	0.00103839	3.11198
3091403	NM_001979	EPHX2	epoxide hydrolase 2, cytoplasmic	8p21-p12	-0.86894	7.19687	-5.67807	1.61545e-05	0.00103839	3.11029
3647993	NM_000246	CIITA	class II, major histocompatibility complex, transactivator	16p13	0.951483	7.61463	5.64083	1.75345e-05	0.00109946	3.03042
2515627	NM_000210	ITGA6	integrin, alpha 6	2q31.1	-1.37217	8.50457	-5.63731	1.76711e-05	0.00110306	3.02286
2349402	NM_020978	AMY2B	amylase, alpha 2B (pancreatic)	1p21	-1.80783	7.72386	-5.62062	1.83336e-05	0.00113424	2.987
3178147	NM_001912	CTSL1	cathepsin L1	9q21-q22	1.09811	7.28623	5.61368	1.86166e-05	0.0011416	2.97207
3551728	NA	NA	NA	NA	-1.13733	9.06572	-5.59632	1.9344e-05	0.00116141	2.93472
3263743	NM_004419	DUSP5	dual specificity phosphatase 5	10q25	0.873463	9.50856	5.57886	2.01049e-05	0.00119599	2.89713
3830680	NM_014383	ZBTB32	zinc finger and BTB domain containing 32	19q13.1	0.839243	7.86148	5.56964	2.05186e-05	0.0012154	2.87728
2633460	NM_032359	C3orf26	chromosome 3 open reading frame 26	3q12.1	0.81748	8.4667	5.54136	2.18439e-05	0.00127225	2.81629
3129948	NM_016127	TMEM66	transmembrane protein 66	8p12	-0.76767	11.4196	-5.53918	2.195e-05	0.0012731	2.81157
2323559	NM_016183	MRTO4	mRNA turnover 4 homolog (S. cerevisiae)	1p36.13	0.886577	8.05218	5.5233	2.27357e-05	0.00130777	2.7773
2334314	NM_032756	HPDL	4-hydroxyphenylpyruvate dioxygenase-like	1p34.1	0.855687	6.34024	5.51496	2.31605e-05	0.00132129	2.75926
3421300	NM_002392	MDM2	Mdm2 p53 binding protein homolog (mouse)	12q14.3-q15	0.92615	9.71079	5.51156	2.33358e-05	0.00132585	2.75191
3610958	NM_000875	IGF1R	insulin-like growth factor 1 receptor	15q26.3	-1.37041	6.49459	-5.50632	2.36082e-05	0.00133588	2.7406
2746693	NM_024605	ARHGAP10	Rho GTPase activating protein 10	4q31.23	0.983827	6.98109	5.49385	2.4271e-05	0.00136231	2.71362
3641871	NM_018148	LINS1	lines homolog 1 (Drosophila)	15q26.3	-0.94107	8.79901	-5.49144	2.4401e-05	0.0013641	2.70841
3175494	NM_001097634	GCNT1	glucosaminyl (N-acetyl) transferase 1, core 2	9q13	0.925227	7.15242	5.47859	2.51076e-05	0.00138689	2.68059
3755903	NM_001165958	GSDMB	gasdermin B	17q12	-1.02007	8.2355	-5.46143	2.60835e-05	0.00141829	2.64343
2967989	NM_198081	SCML4	sex comb on midleg-like 4 (Drosophila)	6q21	-0.83559	7.5652	-5.45495	2.64622e-05	0.00143115	2.62938
2988726	NM_003088	FSCN1	fascin homolog 1, actin-bundling protein (Strongylocentrotus purpuratus)	7p22	1.32003	8.64814	5.45387	2.65257e-05	0.00143115	2.62705
2709606	NM_052969	RPL39L	ribosomal protein L39-like	3q27	0.963257	7.40128	5.44426	2.70989e-05	0.00145544	2.60621
3108665	NM_001145860	POP1	processing of precursor 1, ribonuclease P/MRP subunit (S. cerevisiae)	8q22.1	0.77819	7.20566	5.43939	2.7394e-05	0.00145544	2.59566
2922631	NM_013352	DSE	dermatan sulfate epimerase	6q22	0.85602	6.76707	5.41694	2.87988e-05	0.00149485	2.54692
3349453	NM_017868	TTC12	tetratricopeptide repeat domain 12	11q23.2	-0.871923	7.88883	-5.41556	2.88875e-05	0.00149485	2.54392
3812385	NM_006566	CD226	CD226 molecule	18q22.3	0.861213	10.5954	5.40586	2.95189e-05	0.00152187	2.52285
3352948	NM_003105	SORL1	sortilin-related receptor, L(DLR class) A repeats-containing	11q23.2-q24.2	-1.02125	10.0901	-5.39587	3.01835e-05	0.00153903	2.50115
2933331	NM_016224	SNX9	sorting nexin 9	6q25.1-q26	0.77357	9.15657	5.39225	3.0428e-05	0.00154583	2.49329
3410384	NM_018169	C12orf35	chromosome 12 open reading frame 35	12p11.21	-1.20387	9.19971	-5.38255	3.10938e-05	0.00157391	2.4722
2877378	NM_001790	CDC25C	cell division cycle 25 homolog C (S. pombe)	5q31	0.80904	6.50051	5.3723	3.18139e-05	0.00159393	2.44989
3818515	NM_004240	TRIP10	thyroid hormone receptor interactor 10	19p13.3	0.799013	7.70243	5.37217	3.18228e-05	0.00159393	2.44961
3251393	NM_019058	DDIT4	DNA-damage-inducible transcript 4	10pter-q26.12	1.02618	8.72594	5.37203	3.18328e-05	0.00159393	2.44931
3862108	NM_001828	CLC	Charcot-Leyden crystal protein	19q13.1	-1.82179	6.98484	-5.35144	3.33308e-05	0.00164527	2.40449
3092276	NM_015344	LEPROTL1	leptin receptor overlapping transcript-like 1	8p21.2-p21.1	-0.857807	10.7301	-5.32383	3.54542e-05	0.00171959	2.3443
2830946	NM_001903	CTNNA1	catenin (cadherin-associated protein), alpha 1, 102kDa	5q31	0.823513	8.07679	5.30438	3.70322e-05	0.0017837	2.30187
2955556	NM_001114086	CLIC5	chloride intracellular channel 5	6p21.1-p12.1	0.86825	8.30519	5.28419	3.87458e-05	0.00184076	2.25779
3768474	NM_017983	WIPI1	WD repeat domain, phosphoinositide interacting 1	17q24.2	0.852213	8.75621	5.27214	3.98071e-05	0.00187201	2.23145
2521574	NM_006226	PLCL1	phospholipase C-like 1	2q33	-1.25091	6.98764	-5.26138	4.07796e-05	0.00189808	2.20794
2682271	NM_001126128	PROK2	prokineticin 2	3p13	0.776607	7.4592	5.24209	4.25841e-05	0.00194809	2.16574
3443857	NM_172004	CLECL1	C-type lectin-like 1	12p13.31	1.59438	6.5601	5.22359	4.43913e-05	0.00200351	2.12524
3356038	NM_138788	TMEM45B	transmembrane protein 45B	11q24.3	-1.12857	7.43375	-5.21971	4.47805e-05	0.00200351	2.11674
3951768	AK292689	CECR1	cat eye syndrome chromosome region, candidate 1	22q11.2	-1.01387	8.7643	-5.21496	4.52615e-05	0.0020065	2.10633
3957160	NM_002309	LIF	leukemia inhibitory factor (cholinergic differentiation factor)	22q12.2	1.2019	9.40212	5.21267	4.54953e-05	0.00201046	2.10131
2883349	NM_032782	HAVCR2	hepatitis A virus cellular receptor 2	5q33.3	1.0079	8.9156	5.19812	4.70083e-05	0.00205772	2.06943
2365210	NM_012474	UCK2	uridine-cytidine kinase 2	1q23	0.895823	8.9005	5.18725	4.81726e-05	0.00209551	2.04559
3341024	NM_015516	TSKU	tsukushi small leucine rich proteoglycan homolog (Xenopus laevis)	11q13.5	0.789323	6.55553	5.17426	4.96027e-05	0.00214432	2.01708
2657546	NM_198485	TPRG1	tumor protein p63 regulated 1	3q28	0.91484	6.33014	5.17243	4.98071e-05	0.00214648	2.01308
3215146	NM_004148	NINJ1	ninjurin 1	9q22	0.801683	9.51274	5.16648	5.04796e-05	0.00215545	2.00001
2457261	NM_007207	DUSP10	dual specificity phosphatase 10	1q41	1.04335	8.27977	5.15862	5.13816e-05	0.00218398	1.98275
2591837	NM_014585	SLC40A1	solute carrier family 40 (iron-regulated transporter), member 1	2q32	-0.998303	7.52382	-5.15658	5.16185e-05	0.00218398	1.97827
3766796	NM_000442	PECAM1	platelet/endothelial cell adhesion molecule	17q23	-1.39083	9.14844	-5.14637	5.28205e-05	0.00222807	1.95584
2929127	NM_003764	STX11	syntaxin 11	6q24.2	0.805393	8.76443	5.13109	5.46723e-05	0.0022854	1.92227
3282601	NM_173496	MPP7	membrane protein, palmitoylated 7 (MAGUK p55 subfamily member 7)	10p12.1	-1.34367	8.08071	-5.11054	5.72686e-05	0.00235852	1.87707
3377988	NM_005438	FOSL1	FOS-like antigen 1	11q13	0.801497	7.44975	5.10499	5.79908e-05	0.00237043	1.86486
2968287	NA	NA	NA	NA	-0.833143	8.81781	-5.10439	5.80687e-05	0.00237043	1.86355
2523354	NM_173511	FAM117B	family with sequence similarity 117, member B	2q33.2	-0.988643	9.08292	-5.0738	6.22253e-05	0.00247479	1.7962
2439554	NM_004833	AIM2	absent in melanoma 2	1q22	1.49041	7.85768	5.06925	6.28698e-05	0.0024933	1.78617
3971219	NM_001168648	CNKSR2	connector enhancer of kinase suppressor of Ras 2	Xp22.12	-0.915657	7.3127	-5.06636	6.32821e-05	0.00249657	1.7798
2424148	NM_144988	ALG14	asparagine-linked glycosylation 14 homolog (S. cerevisiae)	1p21.3	0.886183	7.27768	5.06355	6.3685e-05	0.00249657	1.77362
2443335	NM_006996	SLC19A2	solute carrier family 19 (thiamine transporter), member 2	1q23.3	0.793933	7.72802	5.05378	6.51098e-05	0.00253405	1.75207
3065546	NR_027768	DPY19L2P2	dpy-19-like 2 pseudogene 2 (C. elegans)	7q22.1	0.796907	8.13171	5.04924	6.57814e-05	0.00254868	1.74207
2777276	NM_004827	ABCG2	ATP-binding cassette, sub-family G (WHITE), member 2	4q22	1.09985	6.0014	5.03939	6.72653e-05	0.00258656	1.72034
3645947	NM_015041	CLUAP1	clusterin associated protein 1	16p13.3	-0.973277	7.42549	-4.98554	7.59976e-05	0.00285915	1.60146
3031533	NM_018326	GIMAP4	GTPase, IMAP family member 4	7q36.1	-0.857817	9.83938	-4.97944	7.70579e-05	0.00287882	1.58797
2420642	NM_153259	MCOLN2	mucolipin 2	1p22	1.28555	8.18853	4.96425	7.97605e-05	0.002945	1.5544
3405515	NM_030817	APOLD1	apolipoprotein L domain containing 1	12p13.1	0.87487	7.6613	4.95833	8.08405e-05	0.0029696	1.5413
2497161	NM_003853	IL18RAP	interleukin 18 receptor accessory protein	2q12	1.25646	8.36799	4.95393	8.16519e-05	0.00299104	1.53158
2579439	NM_001006636	GTDC1	glycosyltransferase-like domain containing 1	2q22.3	0.823973	7.63165	4.95203	8.20052e-05	0.0029941	1.52737
3185498	NM_001860	SLC31A2	solute carrier family 31 (copper transporters), member 2	9q31-q32	0.891197	7.7117	4.95117	8.21656e-05	0.0029941	1.52547
3096476	NA	NA	NA	NA	-0.989313	7.6554	-4.93509	8.52237e-05	0.00308133	1.48989
3889624	ENST00000371497	TSHZ2	teashirt zinc finger homeobox 2	20q13.2	-1.11649	7.51453	-4.93186	8.5853e-05	0.00308804	1.48272
3226287	NA	NA	NA	NA	-0.807173	7.47543	-4.9171	8.87824e-05	0.003177	1.45005
3721926	NM_001070	TUBG1	tubulin, gamma 1	17q21	0.822583	10.4137	4.85939	0.000101251	0.00349731	1.32212
3283920	NM_018287	ARHGAP12	Rho GTPase activating protein 12	10pter-cen	-1.28354	7.47481	-4.84665	0.000104234	0.00356303	1.29385
2379132	NM_001040619	ATF3	activating transcription factor 3	1q32.3	1.23874	6.75799	4.84566	0.00010447	0.00356303	1.29166
2333667	NA	NA	NA	NA	0.820157	8.83683	4.8354	0.000106943	0.00361322	1.26888
3819617	NA	NA	NA	NA	-0.813943	7.50802	-4.8004	0.000115836	0.00387604	1.19114
2768354	NM_003328	TXK	TXK tyrosine kinase	4p12	-0.822413	9.17788	-4.79629	0.000116929	0.00388583	1.18201
2464484	NM_198076	FAM36A	family with sequence similarity 36, member A	1q44	-0.875683	8.99172	-4.79397	0.000117548	0.00389195	1.17686
2976360	NM_022121	PERP	PERP, TP53 apoptosis effector	6q24	0.850437	7.34262	4.79224	0.000118015	0.00389282	1.17301
2875384	NM_000879	IL5	interleukin 5 (colony-stimulating factor, eosinophil)	5q31.1	1.82177	7.04756	4.78911	0.000118862	0.00390226	1.16605
3138464	NM_002603	PDE7A	phosphodiesterase 7A	8q13	-0.815953	8.90411	-4.77717	0.000122147	0.00396674	1.13952
3623552	NM_024837	ATP8B4	ATPase, class I, type 8B, member 4	15q21.2	1.19606	6.29527	4.7758	0.000122531	0.00396674	1.13647
2587790	NM_001033045	GPR155	G protein-coupled receptor 155	2q31.1	-1.23496	9.00532	-4.77578	0.000122536	0.00396674	1.13643
2857416	NM_002184	IL6ST	interleukin 6 signal transducer (gp130, oncostatin M receptor)	5q11	-0.798293	10.4718	-4.77284	0.000123362	0.00397499	1.12989
3464860	NM_001946	DUSP6	dual specificity phosphatase 6	12q22-q23	0.97989	9.20118	4.75157	0.00012951	0.00415387	1.08257
3544525	NM_005252	FOS	FBJ murine osteosarcoma viral oncogene homolog	14q24.3	1.8667	8.84526	4.74354	0.000131911	0.00418571	1.0647
3175274	NM_006200	PCSK5	proprotein convertase subtilisin/kexin type 5	9q21.3	-1.01175	7.66009	-4.73673	0.000133981	0.00422906	1.04955
3041816	NM_004403	DFNA5	deafness, autosomal dominant 5	7p15	0.903323	5.55748	4.73185	0.000135486	0.00425726	1.03869
2679014	AF134979	NPCDR1	nasopharyngeal carcinoma, down-regulated 1	3p21.1	-1.26179	6.73855	-4.71651	0.000140326	0.00436013	1.00454
3352503	NM_015313	ARHGEF12	Rho guanine nucleotide exchange factor (GEF) 12	11q23.3	0.965507	7.49732	4.71456	0.000140953	0.00436816	1.0002
2866704	NM_020801	ARRDC3	arrestin domain containing 3	5q14.3	-1.16881	9.40237	-4.70184	0.000145118	0.00445927	0.971879
3969396	NM_152634	TCEANC	transcription elongation factor A (SII) N-terminal and central domain containing	Xp22.2	-0.986393	7.20897	-4.69534	0.000147296	0.00450628	0.957395
2828699	NM_000589	IL4	interleukin 4	5q31.1	1.04658	5.92764	4.66797	0.000156831	0.0047253	0.896395
3842755	AK302988	LOC100288114	hypothetical protein LOC100288114	19q13.43	-1.21104	6.57475	-4.65967	0.000159844	0.00477473	0.877893
2496962	NM_000877	IL1R1	interleukin 1 receptor, type I	2q12	0.845593	6.3023	4.64828	0.000164071	0.00487959	0.852513
3076178	NM_013446	MKRN1	makorin ring finger protein 1	7q34	-0.845003	10.2957	-4.63726	0.000168272	0.00493126	0.82793
3449910	NM_001113402	AMN1	antagonist of mitotic exit network 1 homolog (S. cerevisiae)	12p11.21	-1.17889	7.30399	-4.6345	0.000169339	0.00495211	0.821785
3556108	NA	NA	NA	NA	1.2698	6.03318	4.58057	0.000191662	0.00543367	0.701423
3147020	NM_001042510	ZNF706	zinc finger protein 706	8q22.3	-0.840293	6.96766	-4.57924	0.000192247	0.00543918	0.698462
3402506	NM_001242	CD27	CD27 molecule	12p13	-0.81663	10.8218	-4.57574	0.000193799	0.00547198	0.690645
2660648	NM_016302	CRBN	cereblon	3p26.2	-0.78627	9.44818	-4.55453	0.000203482	0.00568769	0.64327
2995320	NR_002186	DKFZP586I1420	hypothetical protein DKFZp586I1420	7p14.3	-0.8645	6.60219	-4.54569	0.000207658	0.00579078	0.623531
3855985	NM_021030	ZNF14	zinc finger protein 14	19p13.3-p13.2	-0.926643	6.84836	-4.54248	0.000209198	0.00581244	0.616354
3147985	NM_013437	LRP12	low density lipoprotein receptor-related protein 12	8q22.2-q23.1	0.940067	6.03392	4.52747	0.000216542	0.00597664	0.582835
3992575	NM_000074	CD40LG	CD40 ligand	Xq26	0.766307	9.7369	4.5204	0.000220096	0.00603097	0.567021
3690154	NM_018092	NETO2	neuropilin (NRP) and tolloid (TLL)-like 2	16q11	1.03393	8.09668	4.50702	0.000226977	0.00614692	0.537119
3469180	NM_032148	SLC41A2	solute carrier family 41, member 2	12q23.3	1.26164	6.71019	4.50164	0.000229803	0.00618651	0.525101
2677653	NM_001112736	C3orf63	chromosome 3 open reading frame 63	3p14.3	-0.832747	8.72763	-4.49941	0.000230983	0.00619196	0.520126
3836266	NM_006732	FOSB	FBJ murine osteosarcoma viral oncogene homolog B	19q13.32	1.09146	8.75077	4.49333	0.000234239	0.00622254	0.506531
2908423	NM_001078177	SLC29A1	solute carrier family 29 (nucleoside transporters), member 1	6p21.2-p21.1	0.960423	9.36019	4.47738	0.000243002	0.00640643	0.470864
2776088	NM_139076	FAM175A	family with sequence similarity 175, member A	4q21.21-q21.23	-0.90362	7.97984	-4.4696	0.000247391	0.00643679	0.453484
3390542	NM_002906	RDX	radixin	11q23	0.999823	8.44905	4.46662	0.000249098	0.00645706	0.446809
3046062	NM_001177506	AOAH	acyloxyacyl hydrolase (neutrophil)	7p14-p12	0.844143	8.55784	4.46379	0.000250727	0.00647518	0.440479
3318443	NM_006074	TRIM22	tripartite motif-containing 22	11p15	-0.986737	10.1704	-4.45745	0.000254414	0.00652263	0.426306
3869312	BC005368	ZNF649	zinc finger protein 649	19q13.41	-0.810027	7.07733	-4.41788	0.000278701	0.00689111	0.337801
2345816	NM_198460	GBP6	guanylate binding protein family, member 6	1p22.2	-1.16648	6.84304	-4.41227	0.00028233	0.00694353	0.325246
3817380	NM_005755	EBI3	Epstein-Barr virus induced 3	19p13.3	0.860043	6.91503	4.39654	0.000292757	0.00709961	0.290054
3791482	NM_194449	PHLPP1	PH domain and leucine rich repeat protein phosphatase 1	18q21.33	0.79579	7.46233	4.38767	0.000298808	0.00716996	0.270204
2676182	NM_022908	NT5DC2	5'-nucleotidase domain containing 2	3p21.1	0.895533	8.44104	4.38365	0.00030159	0.00720091	0.261214
2973232	NM_001012279	C6orf174	chromosome 6 open reading frame 174	6q22.33	0.942813	7.30229	4.37395	0.000308417	0.00727934	0.239497
3972929	NM_001128127	GK	glycerol kinase	Xp21.3	0.824813	8.37965	4.36005	0.000318465	0.00743797	0.208398
3286921	NM_001002265	MARCH8	membrane-associated ring finger (C3HC4) 8	10q11.21	-0.841217	9.21689	-4.34589	0.000329044	0.00761406	0.176702
2875193	NM_004199	P4HA2	prolyl 4-hydroxylase, alpha polypeptide II	5q31	0.76836	7.3222	4.33766	0.00033535	0.0076904	0.158292
4011096	NM_021783	EDA2R	ectodysplasin A2 receptor	Xq12	0.9893	6.71	4.33071	0.000340776	0.0077764	0.142727
3539724	NM_182914	SYNE2	spectrin repeat containing, nuclear envelope 2	14q23.2	-0.93949	9.54179	-4.32519	0.00034514	0.00780046	0.130389
3542207	NM_001039465	SFRS5	splicing factor, arginine/serine-rich 5	14q24	-0.78291	10.3068	-4.31947	0.000349728	0.00785469	0.117585
2600689	NM_004438	EPHA4	EPH receptor A4	2q36.1	-0.82612	7.47408	-4.31894	0.000350157	0.00785469	0.116397
3788976	NM_004163	RAB27B	RAB27B, member RAS oncogene family	18q21.2	-1.18131	7.96193	-4.30616	0.000360648	0.00803997	0.087776
2673085	NM_001789	CDC25A	cell division cycle 25 homolog A (S. pombe)	3p21	0.87964	7.5469	4.30575	0.00036099	0.00803997	0.0868564
2878273	NM_001945	HBEGF	heparin-binding EGF-like growth factor	5q23	0.991637	9.13386	4.2933	0.000371519	0.00821134	0.0589867
3534886	NM_172193	KLHDC1	kelch domain containing 1	14q21.3	-1.0274	6.76601	-4.29312	0.000371671	0.00821134	0.0585913
2515707	NM_002610	PDK1	pyruvate dehydrogenase kinase, isozyme 1	2q31.1	-0.89126	9.55749	-4.29299	0.000371779	0.00821134	0.0583089
2957462	NM_001512	GSTA4	glutathione S-transferase alpha 4	6p12.1	0.858657	6.72648	4.29248	0.000372224	0.00821134	0.0571511
2614142	NM_005126	NR1D2	nuclear receptor subfamily 1, group D, member 2	3p24.2	-1.18315	7.91616	-4.26623	0.000395485	0.00851744	-0.00159743
2831519	NM_032412	C5orf32	chromosome 5 open reading frame 32	5q31.3	0.800747	7.63508	4.2072	0.000453283	0.0093469	-0.133729
3027943	NM_016943	TAS2R3	taste receptor, type 2, member 3	7q31.3-q32	-0.8034	7.03136	-4.2066	0.000453916	0.0093469	-0.135078
3096464	NA	NA	NA	NA	-1.13295	6.8513	-4.19935	0.000461591	0.00943517	-0.151315
2320100	NA	NA	NA	NA	-0.8374	9.36671	-4.17858	0.000484286	0.00978412	-0.197781
3855098	NA	NA	NA	NA	0.891897	7.37773	4.17551	0.000487743	0.00982544	-0.204665
3321512	NM_000922	PDE3B	phosphodiesterase 3B, cGMP-inhibited	11p15.1	-0.790467	10.0969	-4.16876	0.00049541	0.00995109	-0.219762

## Sheet: Infected vs Mock 48h
PROBESETID	ACC	SYMBOL	DESCRIPTION	CYTOBAND	logFC	AveExpr	t	P.Value	adj.P.Val	B
2444283	NM_003326	TNFSF4	tumor necrosis factor (ligand) superfamily, member 4	1q25	2.59682	7.35232	12.9887	4.6203e-11	6.43145e-07	15.0901
2340961	NM_001559	IL12RB2	interleukin 12 receptor, beta 2	1p31.3-p31.2	1.84304	8.30961	11.6469	3.0786e-10	1.46958e-06	13.4033
2688499	NM_024508	ZBED2	zinc finger, BED-type containing 2	3q13.2	1.62945	9.43191	11.6277	3.16721e-10	1.46958e-06	13.3777
3820501	NM_001111307	PDE4A	phosphodiesterase 4A, cAMP-specific (phosphodiesterase E2 dunce homolog, Drosophila)	19p13.2	1.01246	8.16013	11.1696	6.29603e-10	1.76306e-06	12.7555
2493858	NM_002371	MAL	mal, T-cell differentiation protein	2cen-q13	-1.05376	12.1912	-11.1272	6.7163e-10	1.76306e-06	12.6967
2455418	NM_005401	PTPN14	protein tyrosine phosphatase, non-receptor type 14	1q32.2	1.20001	6.10918	11.0465	7.59939e-10	1.76306e-06	12.5842
2480383	NM_001430	EPAS1	endothelial PAS domain protein 1	2p21-p16	1.54441	7.79746	10.6501	1.40804e-09	2.48214e-06	12.02
2829171	NM_003202	TCF7	transcription factor 7 (T-cell specific, HMG-box)	5q31.1	-1.15872	9.97626	-10.6418	1.42652e-09	2.48214e-06	12.008
3770457	NM_024417	FDXR	ferredoxin reductase	17q24-q25	0.886913	8.02725	9.58491	8.0383e-09	1.24326e-05	10.4058
2919669	NM_001198	PRDM1	PR domain containing 1, with ZNF domain	6q21-q22.1	1.48217	10.3634	9.50887	9.14823e-09	1.27343e-05	10.2848
2848265	NM_138809	CMBL	carboxymethylenebutenolidase homolog (Pseudomonas)	5p15.2	1.06796	6.7743	9.32726	1.24943e-08	1.5811e-05	9.99271
3030489	NM_003575	ZNF282	zinc finger protein 282	7q36.1	0.876453	8.30518	9.26359	1.39503e-08	1.61823e-05	9.88923
2447148	NM_002928	RGS16	regulator of G-protein signaling 16	1q25-q31	1.09181	8.27369	9.20154	1.55395e-08	1.66392e-05	9.78786
2326018	NM_015627	LDLRAP1	low density lipoprotein receptor adaptor protein 1	1p36-p35	-1.31925	8.56467	-9.15219	1.69377e-08	1.68409e-05	9.70683
3041816	NM_004403	DFNA5	deafness, autosomal dominant 5	7p15	1.72135	5.55748	9.0169	2.14823e-08	1.99355e-05	9.483
2766788	NM_001098634	RBM47	RNA binding motif protein 47	4p13-p12	1.0878	7.34207	8.92391	2.53285e-08	2.07396e-05	9.32765
2565119	NM_004418	DUSP2	dual specificity phosphatase 2	2q11	1.0935	8.58848	8.82555	3.01838e-08	2.33421e-05	9.162
4011096	NM_021783	EDA2R	ectodysplasin A2 receptor	Xq12	1.99818	6.71	8.74714	3.47436e-08	2.54543e-05	9.02895
2910138	NM_002190	IL17A	interleukin 17A	6p12	1.90294	7.16516	8.66901	4.00031e-08	2.68574e-05	8.8955
3421300	NM_002392	MDM2	Mdm2 p53 binding protein homolog (mouse)	12q14.3-q15	1.45251	9.71079	8.64395	4.18602e-08	2.68574e-05	8.85251
3636391	NM_199330	HOMER2	homer homolog 2 (Drosophila)	15q24.3	0.849353	7.47163	8.61001	4.45188e-08	2.68574e-05	8.79415
2957111	NM_052872	IL17F	interleukin 17F	6p12	1.67876	7.11774	8.6006	4.52869e-08	2.68574e-05	8.77794
3538087	NM_016651	DACT1	dapper, antagonist of beta-catenin, homolog 1 (Xenopus laevis)	14q23.1	-1.5043	8.07729	-8.58836	4.63059e-08	2.68574e-05	8.75684
3415229	NM_002135	NR4A1	nuclear receptor subfamily 4, group A, member 1	12q13	1.10442	7.97796	8.42344	6.26197e-08	3.48667e-05	8.47034
3507282	NM_002019	FLT1	fms-related tyrosine kinase 1 (vascular endothelial growth factor/vascular permeability factor receptor)	13q12	1.11782	5.75726	8.37389	6.861e-08	3.67327e-05	8.3835
3152558	NM_174911	FAM84B	family with sequence similarity 84, member B	8q24.21	-0.859843	6.94544	-8.35016	7.1686e-08	3.69581e-05	8.34179
3299504	NM_001613	ACTA2	actin, alpha 2, smooth muscle, aorta	10q23.3	1.54193	8.18417	8.31789	7.61027e-08	3.78339e-05	8.28491
2428405	NM_175744	RHOC	ras homolog gene family, member C	1p13.1	0.879367	9.49366	8.21704	9.18134e-08	4.12272e-05	8.10621
3701297	NM_152342	CDYL2	chromodomain protein, Y-like 2	16q23.2	0.869273	8.95721	8.15248	1.03605e-07	4.50682e-05	7.99104
2395146	NM_001561	TNFRSF9	tumor necrosis factor receptor superfamily, member 9	1p36	1.40185	8.11128	8.12129	1.09856e-07	4.63393e-05	7.93517
2816459	NM_001992	F2R	coagulation factor II (thrombin) receptor	5q13	1.67253	8.34291	8.04626	1.26545e-07	5.18088e-05	7.80021
2461935	NM_001098722	GNG4	guanine nucleotide binding protein (G protein), gamma 4	1q42.3	0.85946	7.00921	7.98188	1.42958e-07	5.64389e-05	7.68373
2807621	NM_000958	PTGER4	prostaglandin E receptor 4 (subtype EP4)	5p13.1	0.859307	9.97688	7.97093	1.45963e-07	5.64389e-05	7.66385
3226253	NM_001035254	FAM102A	family with sequence similarity 102, member A	9q34.11	-0.98852	10.4401	-7.85864	1.80825e-07	6.80294e-05	7.45906
2582124	NM_006186	NR4A2	nuclear receptor subfamily 4, group A, member 2	2q22-q23	1.55147	7.84858	7.84417	1.85911e-07	6.81022e-05	7.43251
3607232	NM_022767	AEN	apoptosis enhancing nuclease	15q26.1	0.830163	8.22079	7.81403	1.96978e-07	7.03059e-05	7.37717
3504193	NM_004004	GJB2	gap junction protein, beta 2, 26kDa	13q11-q12	1.901	7.91377	7.78416	2.08625e-07	7.26014e-05	7.32217
2891341	NM_002460	IRF4	interferon regulatory factor 4	6p25-p23	0.894847	10.954	7.71425	2.38751e-07	8.1059e-05	7.19295
2353717	NM_020440	PTGFRN	prostaglandin F2 receptor negative regulator	1p13.1	0.76868	6.69951	7.65016	2.70337e-07	8.59939e-05	7.07383
3341024	NM_015516	TSKU	tsukushi small leucine rich proteoglycan homolog (Xenopus laevis)	11q13.5	1.16674	6.55553	7.64836	2.71283e-07	8.59939e-05	7.07048
2862841	NM_016591	GCNT4	glucosaminyl (N-acetyl) transferase 4, core 2	5q12	-1.53089	7.11184	-7.64734	2.7182e-07	8.59939e-05	7.06859
4054204	NM_001647	APOD	apolipoprotein D	3q26.2-qter	2.40283	6.48909	7.62125	2.85972e-07	8.65954e-05	7.01991
3558375	NM_004131	GZMB	granzyme B (granzyme 2, cytotoxic T-lymphocyte-associated serine esterase 1)	14q11.2	1.72752	10.5663	7.62091	2.86163e-07	8.65954e-05	7.01927
2902407	NM_001159740	LTA	lymphotoxin alpha (TNF superfamily, member 1)	6p21.3	1.36656	11.227	7.58811	3.05053e-07	9.03477e-05	6.95793
3043264	NM_175061	JAZF1	JAZF zinc finger 1	7p15.2-p15.1	1.07914	8.50111	7.56835	3.1705e-07	9.15819e-05	6.92091
2379132	NM_001040619	ATF3	activating transcription factor 3	1q32.3	1.93034	6.75799	7.55105	3.27958e-07	9.15819e-05	6.88844
2830861	NM_001964	EGR1	early growth response 1	5q31.1	1.74556	11.0105	7.53592	3.37811e-07	9.15819e-05	6.86002
2497161	NM_003853	IL18RAP	interleukin 18 receptor accessory protein	2q12	1.90641	8.36799	7.51653	3.50898e-07	9.15819e-05	6.82352
2638059	NM_001125	ADPRH	ADP-ribosylarginine hydrolase	3q13.31-q13.33	1.17288	6.40649	7.51604	3.51235e-07	9.15819e-05	6.8226
2908762	NM_001024630	RUNX2	runt-related transcription factor 2	6p21	0.98855	9.97573	7.51021	3.55274e-07	9.15819e-05	6.81162
3786471	NM_015559	SETBP1	SET binding protein 1	18q21.1	1.02759	6.566	7.40118	4.40344e-07	0.000109457	6.60533
3452818	NM_001017535	VDR	vitamin D (1,25- dihydroxyvitamin D3) receptor	12q13.11	1.02261	8.57992	7.38205	4.57327e-07	0.000111684	6.56894
3376976	NM_001098671	RASGRP2	RAS guanyl releasing protein 2 (calcium and DAG-regulated)	11q13	-1.08136	8.15481	-7.33466	5.02367e-07	0.000120568	6.47859
3300597	NM_013451	MYOF	myoferlin	10q24	1.56755	7.25417	7.30133	5.36776e-07	0.000126643	6.41484
2878273	NM_001945	HBEGF	heparin-binding EGF-like growth factor	5q23	1.68277	9.13386	7.28555	5.53906e-07	0.000127009	6.38461
2828688	NM_002188	IL13	interleukin 13	5q31	1.61062	9.84077	7.2781	5.62181e-07	0.000127009	6.37033
2905169	NM_078467	CDKN1A	cyclin-dependent kinase inhibitor 1A (p21, Cip1)	6p21.2	1.09281	8.70089	7.27497	5.65699e-07	0.000127009	6.36433
3181976	NM_006981	NR4A3	nuclear receptor subfamily 4, group A, member 3	9q22	1.32043	7.49847	7.26436	5.778e-07	0.000127666	6.34395
3585905	NM_005503	APBA2	amyloid beta (A4) precursor protein-binding, family A, member 2	15q11-q12	-0.78125	7.64805	-7.25312	5.9091e-07	0.000128523	6.32235
2474977	NM_005253	FOSL2	FOS-like antigen 2	2p23.3	0.981653	9.48794	7.21454	6.38276e-07	0.000136689	6.24809
3504213	NM_001110219	GJB6	gap junction protein, beta 6, 30kDa	13q11-q12.1|13q12	1.68466	7.88221	7.19177	6.68065e-07	0.000138857	6.20415
3751042	NM_138463	TLCD1	TLC domain containing 1	17q11.2	0.93764	6.68199	7.19156	6.68348e-07	0.000138857	6.20374
3251393	NM_019058	DDIT4	DNA-damage-inducible transcript 4	10pter-q26.12	1.37039	8.72594	7.17395	6.92385e-07	0.000141735	6.1697
2941784	NM_001142393	NEDD9	neural precursor cell expressed, developmentally down-regulated 9	6p25-p24	0.893093	8.54525	7.12254	7.67764e-07	0.000152675	6.0701
2705748	NM_001146276	NCEH1	neutral cholesterol ester hydrolase 1	3q26.31	0.94644	7.84843	7.10571	7.94261e-07	0.00015572	6.03739
3847989	NM_001252	CD70	CD70 molecule	19p13	1.34748	8.55283	7.07814	8.39694e-07	0.000160772	5.98376
2343025	NM_174858	AK5	adenylate kinase 5	1p31	-1.69173	6.44302	-7.07612	8.43128e-07	0.000160772	5.97982
2363248	NM_002348	LY9	lymphocyte antigen 9	1q21.3-q22	-1.50751	9.05692	-7.05476	8.80332e-07	0.000162948	5.93817
3670918	NM_002661	PLCG2	phospholipase C, gamma 2 (phosphatidylinositol-specific)	16q24.1	0.900113	6.49431	7.0464	8.95356e-07	0.000162948	5.92185
3919278	NM_053277	CLIC6	chloride intracellular channel 6	21q22.12	0.8168	6.2571	7.04417	8.99418e-07	0.000162948	5.91748
3957790	NM_052880	PIK3IP1	phosphoinositide-3-kinase interacting protein 1	22q12.2	-1.50104	8.82619	-7.03422	9.17718e-07	0.000163777	5.89805
2391150	NM_004195	TNFRSF18	tumor necrosis factor receptor superfamily, member 18	1p36.3	0.780763	8.7174	7.01981	9.44915e-07	0.000166496	5.86987
2544201	NM_004881	TP53I3	tumor protein p53 inducible protein 3	2p23.3	0.797513	6.76397	7.0072	9.69402e-07	0.000166886	5.84519
2773958	NM_001565	CXCL10	chemokine (C-X-C motif) ligand 10	4q21	3.33241	8.62425	7.00634	9.71102e-07	0.000166886	5.8435
3986647	NM_001170553	VSIG1	V-set and immunoglobulin domain containing 1	Xq22.3	-2.00003	8.38716	-6.91906	1.1599e-06	0.000196901	5.67199
2546054	NM_022128	RBKS	ribokinase	2p23.3	1.05104	7.02811	6.7739	1.56217e-06	0.000252248	5.3843
2571483	NM_000575	IL1A	interleukin 1, alpha	2q14	1.79982	6.24723	6.77334	1.56398e-06	0.000252248	5.38319
2391172	NM_003327	TNFRSF4	tumor necrosis factor receptor superfamily, member 4	1p36	0.93174	9.36066	6.76945	1.57655e-06	0.000252248	5.37545
3506398	NM_001007538	SHISA2	shisa homolog 2 (Xenopus laevis)	13q12.13	0.830943	7.03959	6.75166	1.63548e-06	0.000258704	5.33996
2875193	NM_004199	P4HA2	prolyl 4-hydroxylase, alpha polypeptide II	5q31	1.18149	7.3222	6.66994	1.93678e-06	0.000299556	5.17641
3103293	NM_172037	RDH10	retinol dehydrogenase 10 (all-trans)	8q21.11	1.25607	9.11973	6.63441	2.08514e-06	0.000315491	5.10498
2706791	NM_152240	ZMAT3	zinc finger, matrin type 3	3q26.3-q27	1.1825	8.54864	6.59983	2.24078e-06	0.000335395	5.03531
3178147	NM_001912	CTSL1	cathepsin L1	9q21-q22	1.27971	7.28623	6.54206	2.52801e-06	0.000362352	4.91853
2367599	NM_000639	FASLG	Fas ligand (TNF superfamily, member 6)	1q23	1.18771	7.2491	6.54046	2.53647e-06	0.000362352	4.9153
3385752	NM_022337	RAB38	RAB38, member RAS oncogene family	11q14	1.02134	7.17358	6.53849	2.54697e-06	0.000362352	4.9113
3301914	NM_152309	PIK3AP1	phosphoinositide-3-kinase adaptor protein 1	10q24.1	0.848993	7.07602	6.53772	2.55104e-06	0.000362352	4.90975
2537109	NM_015677	SH3YL1	SH3 domain containing, Ysc84-like 1 (S. cerevisiae)	2p25.3	-0.852417	6.84955	-6.51485	2.67619e-06	0.000369238	4.86337
2622970	NM_004947	DOCK3	dedicator of cytokinesis 3	3p21.2	0.779023	6.73448	6.51433	2.67909e-06	0.000369238	4.86232
3705491	NM_024792	FAM57A	family with sequence similarity 57, member A	17p13.3	0.882677	8.07092	6.4966	2.78056e-06	0.00037578	4.82631
3487600	NM_001128303	C13orf31	chromosome 13 open reading frame 31	13q14.11	1.53791	6.37321	6.46781	2.95384e-06	0.0003879	4.76775
2933331	NM_016224	SNX9	sorting nexin 9	6q25.1-q26	0.921547	9.15657	6.42374	3.24084e-06	0.000414889	4.67789
3727928	NM_005450	NOG	noggin	17q21-q22	-1.51353	6.88876	-6.41443	3.30505e-06	0.000414889	4.65888
3191352	NM_014286	NCS1	neuronal calcium sensor 1	9q34	0.950617	6.62294	6.3892	3.4858e-06	0.000430868	4.60727
2994835	NM_004067	CHN2	chimerin (chimaerin) 2	7p15.3	0.875997	7.07857	6.38758	3.49771e-06	0.000430868	4.60396
3257192	NM_001547	IFIT2	interferon-induced protein with tetratricopeptide repeats 2	10q23-q25	3.68967	7.67883	6.37707	3.57625e-06	0.00043464	4.58244
2405312	NM_001127361	RNF19B	ring finger protein 19B	1p35.1	0.91427	9.22362	6.35549	3.74325e-06	0.000436312	4.53819
2523855	NM_005214	CTLA4	cytotoxic T-lymphocyte-associated protein 4	2q33	1.15973	9.6708	6.33557	3.90446e-06	0.000449174	4.49731
2732273	NM_018243	SEPT11	septin 11	4q21.1	0.89623	9.67869	6.33008	3.95017e-06	0.000450707	4.48602
3462816	NM_007350	PHLDA1	pleckstrin homology-like domain, family A, member 1	12q15	0.99202	8.37721	6.31808	4.05195e-06	0.000458562	4.46135
3672489	NM_002163	IRF8	interferon regulatory factor 8	16q24.1	1.0933	7.74985	6.28181	4.3763e-06	0.000491275	4.38667
3610804	NM_000875	IGF1R	insulin-like growth factor 1 receptor	15q26.3	-1.21075	8.64184	-6.25462	4.63687e-06	0.000516362	4.33057
2933175	NM_024630	ZDHHC14	zinc finger, DHHC-type containing 14	6q25.3	0.79745	7.20767	6.24198	4.76348e-06	0.000526251	4.30444
3526831	NM_007368	RASA3	RAS p21 protein activator 3	13q34	-1.00936	9.32878	-6.23532	4.83157e-06	0.00052957	4.29067
2477073	NM_016441	CRIM1	cysteine rich transmembrane BMP regulator 1 (chordin-like)	2p21	0.946883	7.41039	6.23126	4.87351e-06	0.000529994	4.28228
2709606	NM_052969	RPL39L	ribosomal protein L39-like	3q27	1.09774	7.40128	6.20433	5.16173e-06	0.000552702	4.22653
3127584	NM_004430	EGR3	early growth response 3	8p23-p21	1.51424	7.93809	6.16762	5.5832e-06	0.000588774	4.15037
2690900	NM_005191	CD80	CD80 molecule	3q13.3-q21	1.41806	7.88559	6.1409	5.912e-06	0.000614142	4.09483
3445028	NM_006143	GPR19	G protein-coupled receptor 19	12p12.3	1.14806	8.18052	6.03395	7.44054e-06	0.000734556	3.87157
3933566	NM_024022	TMPRSS3	transmembrane protease, serine 3	21q22.3	1.14108	6.993	6.02534	7.58003e-06	0.000743056	3.85353
2922631	NM_013352	DSE	dermatan sulfate epimerase	6q22	0.949957	6.76707	6.01137	7.81208e-06	0.000755776	3.82425
3167660	NM_001135005	DNAJB5	DnaJ (Hsp40) homolog, subfamily B, member 5	9p13.3	0.792767	7.43484	6.011	7.81837e-06	0.000755776	3.82347
3115008	NM_025195	TRIB1	tribbles homolog 1 (Drosophila)	8q24.13	0.939467	8.65508	5.97916	8.37537e-06	0.000804035	3.75663
3635198	NM_001114735	BCL2A1	BCL2-related protein A1	15q24.3	0.802303	9.00062	5.95816	8.76504e-06	0.000834195	3.71245
3127703	NM_003842	TNFRSF10B	tumor necrosis factor receptor superfamily, member 10b	8p22-p21	1.24684	8.14828	5.94103	9.0965e-06	0.000855563	3.67639
3864551	NM_002659	PLAUR	plasminogen activator, urokinase receptor	19q13	1.01208	7.68723	5.93502	9.21587e-06	0.000855752	3.66373
2353988	NM_017709	FAM46C	family with sequence similarity 46, member C	1p12	0.97969	9.12834	5.93474	9.22147e-06	0.000855752	3.66314
2443370	NM_000130	F5	coagulation factor V (proaccelerin, labile factor)	1q23	0.942317	8.25008	5.92028	9.51544e-06	0.000875743	3.63265
2375664	NM_006763	BTG2	BTG family, member 2	1q32	1.03259	9.99709	5.91799	9.56271e-06	0.000875743	3.62784
2948630	NM_003897	IER3	immediate early response 3	6p21.3	0.87704	9.79308	5.83108	1.15539e-05	0.00103096	3.44404
2477933	NM_138801	GALM	galactose mutarotase (aldose 1-epimerase)	2p22.1	0.799087	10.0021	5.8267	1.16649e-05	0.00103424	3.43475
3643938	NM_024600	TMEM204	transmembrane protein 204	16p13.3	-0.93435	10.2687	-5.81856	1.18739e-05	0.0010461	3.4175
3129948	NM_016127	TMEM66	transmembrane protein 66	8p12	-0.803777	11.4196	-5.79971	1.23731e-05	0.00108206	3.37747
3908963	NM_004776	B4GALT5	UDP-Gal:betaGlcNAc beta 1,4- galactosyltransferase, polypeptide 5	20q13.1-q13.2	0.8339	9.40595	5.79733	1.24375e-05	0.00108206	3.37242
2523354	NM_173511	FAM117B	family with sequence similarity 117, member B	2q33.2	-1.12872	9.08292	-5.79271	1.25638e-05	0.00108626	3.3626
2548699	NM_000104	CYP1B1	cytochrome P450, family 1, subfamily B, polypeptide 1	2p21	1.25446	8.28174	5.78345	1.28208e-05	0.00110164	3.34292
3461105	NM_000619	IFNG	interferon, gamma	12q14	1.92969	7.39324	5.77968	1.2927e-05	0.00110395	3.3349
3129731	NM_057158	DUSP4	dual specificity phosphatase 4	8p12-p11	0.937797	8.45822	5.74991	1.37974e-05	0.00115699	3.27156
3692928	NM_031885	BBS2	Bardet-Biedl syndrome 2	16q21	-1.05655	7.66489	-5.72817	1.4471e-05	0.00118304	3.22523
2341083	NM_001924	GADD45A	growth arrest and DNA-damage-inducible, alpha	1p31.2-p31.1	1.12797	7.16306	5.72598	1.45408e-05	0.00118304	3.22055
3889624	ENST00000371497	TSHZ2	teashirt zinc finger homeobox 2	20q13.2	-1.29512	7.51453	-5.72092	1.47031e-05	0.00118304	3.20977
2936857	NM_001040001	MLLT4	myeloid/lymphoid or mixed-lineage leukemia (trithorax homolog, Drosophila); translocated to, 4	6q27	0.94775	8.16319	5.64166	1.75026e-05	0.00136184	3.04032
3402506	NM_001242	CD27	CD27 molecule	12p13	-1.00682	10.8218	-5.64141	1.75121e-05	0.00136184	3.03979
3683845	NM_173475	DCUN1D3	DCN1, defective in cullin neddylation 1, domain containing 3 (S. cerevisiae)	16p12.3	1.10525	8.60282	5.6372	1.76755e-05	0.00136691	3.03076
3387259	NM_144665	SESN3	sestrin 3	11q21	-1.4001	9.62432	-5.59653	1.93351e-05	0.00143927	2.9435
2719656	NM_001775	CD38	CD38 molecule	4p15	1.03501	9.87328	5.59357	1.94619e-05	0.00144101	2.93714
3046062	NM_001177506	AOAH	acyloxyacyl hydrolase (neutrophil)	7p14-p12	1.0564	8.55784	5.58617	1.97824e-05	0.00145699	2.92126
3090512	NM_024940	DOCK5	dedicator of cytokinesis 5	8p21.2	0.93931	5.94973	5.55646	2.11258e-05	0.00152368	2.85737
2657546	NM_198485	TPRG1	tumor protein p63 regulated 1	3q28	0.97847	6.33014	5.53219	2.22923e-05	0.00159953	2.80511
3449910	NM_001113402	AMN1	antagonist of mitotic exit network 1 homolog (S. cerevisiae)	12p11.21	-1.40562	7.30399	-5.52584	2.26084e-05	0.00161389	2.79141
2457261	NM_007207	DUSP10	dual specificity phosphatase 10	1q41	1.11566	8.27977	5.51614	2.30997e-05	0.00163651	2.77051
3451814	NM_001145108	NELL2	NEL-like 2 (chicken)	12q13.11-q13.12	-1.26833	9.37112	-5.50678	2.35844e-05	0.00164972	2.75031
2579572	NM_014795	ZEB2	zinc finger E-box binding homeobox 2	2q22.3	0.966007	7.05024	5.5027	2.37985e-05	0.00165638	2.74152
3430086	NM_152772	TCP11L2	t-complex 11 (mouse)-like 2	12q23.3	-1.64238	8.3469	-5.48512	2.4746e-05	0.00170527	2.70356
3023483	NM_020704	FAM40B	family with sequence similarity 40, member B	7q32.1	1.14222	7.85251	5.4698	2.56028e-05	0.00175228	2.67045
3320717	NM_014632	MICAL2	microtubule associated monoxygenase, calponin and LIM domain containing 2	11p15.3	0.836317	8.78236	5.46844	2.568e-05	0.00175228	2.66753
3610958	NM_000875	IGF1R	insulin-like growth factor 1 receptor	15q26.3	-1.35773	6.49459	-5.45539	2.64363e-05	0.00178694	2.6393
3151970	NM_014751	MTSS1	metastasis suppressor 1	8p22	0.811627	7.57492	5.45525	2.64447e-05	0.00178694	2.63899
2709778	NM_001706	BCL6	B-cell CLL/lymphoma 6	3q27	1.03769	8.93248	5.43826	2.74633e-05	0.00180522	2.60223
3173880	NM_004817	TJP2	tight junction protein 2 (zona occludens 2)	9q13-q21	0.779347	7.34817	5.43032	2.7953e-05	0.00181825	2.58505
3790704	NM_021127	PMAIP1	phorbol-12-myristate-13-acetate-induced protein 1	18q21.32	1.36039	9.07812	5.42385	2.83588e-05	0.00183607	2.57103
3609592	NM_018349	MCTP2	multiple C2 domains, transmembrane 2	15q26.2	1.03454	7.64566	5.41675	2.88106e-05	0.00185325	2.55565
3259253	NM_001776	ENTPD1	ectonucleoside triphosphate diphosphohydrolase 1	10q24	1.15972	7.34281	5.37364	3.17186e-05	0.00198884	2.46213
2830946	NM_001903	CTNNA1	catenin (cadherin-associated protein), alpha 1, 102kDa	5q31	0.829247	8.07679	5.34131	3.40948e-05	0.00209609	2.39187
2957462	NM_001512	GSTA4	glutathione S-transferase alpha 4	6p12.1	1.06589	6.72648	5.32846	3.50883e-05	0.00214223	2.36394
2902736	NM_001040437	C6orf48	chromosome 6 open reading frame 48	6p21.3	-0.921103	9.81006	-5.31702	3.59985e-05	0.00217869	2.33903
2746693	NM_024605	ARHGAP10	Rho GTPase activating protein 10	4q31.23	0.950413	6.98109	5.30726	3.67937e-05	0.00219815	2.31778
3263743	NM_004419	DUSP5	dual specificity phosphatase 5	10q25	0.830277	9.50856	5.30302	3.71449e-05	0.00220024	2.30854
2521574	NM_006226	PLCL1	phospholipase C-like 1	2q33	-1.25843	6.98764	-5.29301	3.79874e-05	0.00222607	2.28673
3461146	NM_020525	IL22	interleukin 22	12q15	1.35586	9.01275	5.26918	4.00721e-05	0.00232418	2.23477
3091403	NM_001979	EPHX2	epoxide hydrolase 2, cytoplasmic	8p21-p12	-0.801793	7.19687	-5.2393	4.2852e-05	0.00245473	2.16954
3771675	NM_006456	ST6GALNAC2	ST6 (alpha-N-acetyl-neuraminyl-2,3-beta-galactosyl-1,3)-N-acetylgalactosaminide alpha-2,6-sialyltransferase 2	17q25.1	0.861723	6.11421	5.23487	4.32809e-05	0.00246914	2.15985
3356038	NM_138788	TMEM45B	transmembrane protein 45B	11q24.3	-1.13104	7.43375	-5.23115	4.36439e-05	0.00247969	2.15173
3430125	NA	NA	NA	NA	-1.82852	5.52755	-5.21179	4.55848e-05	0.00255359	2.10942
2415084	NM_002228	JUN	jun oncogene	1p32-p31	1.06883	8.58971	5.21088	4.56785e-05	0.00255359	2.10742
3985260	NM_014710	GPRASP1	G protein-coupled receptor associated sorting protein 1	Xq22.1	-1.16281	6.9539	-5.19835	4.69844e-05	0.00260567	2.08001
2902416	NM_000594	TNF	tumor necrosis factor	6p21.3	0.806363	10.3242	5.15745	5.15165e-05	0.00279031	1.99046
2345816	NM_198460	GBP6	guanylate binding protein family, member 6	1p22.2	-1.36043	6.84304	-5.14588	5.28786e-05	0.00285299	1.96508
3090053	AF495725	SLC25A37	solute carrier family 25, member 37	8p21.2	-1.02085	7.4355	-5.12255	5.57365e-05	0.00298227	1.9139
3065546	NR_027768	DPY19L2P2	dpy-19-like 2 pseudogene 2 (C. elegans)	7q22.1	0.806813	8.13171	5.11201	5.70783e-05	0.00303256	1.89076
3647993	NM_000246	CIITA	class II, major histocompatibility complex, transactivator	16p13	0.860337	7.61463	5.10047	5.85851e-05	0.00307105	1.86543
2438282	NM_178229	IQGAP3	IQ motif containing GTPase activating protein 3	1q22-q23.1	0.773103	6.98997	5.09972	5.86853e-05	0.00307105	1.86377
2701018	NM_013308	GPR171	G protein-coupled receptor 171	3q25.1	0.911387	10.6522	5.08418	6.07825e-05	0.00314532	1.82963
3889419	NM_173485	TSHZ2	teashirt zinc finger homeobox 2	20q13.2	-0.847363	8.9702	-5.04784	6.59903e-05	0.00337715	1.7497
3820443	NM_000201	ICAM1	intercellular adhesion molecule 1	19p13.3-p13.2	0.932213	9.38046	5.04114	6.69992e-05	0.00341342	1.73495
3862108	NM_001828	CLC	Charcot-Leyden crystal protein	19q13.1	-1.71572	6.98484	-5.03989	6.71895e-05	0.00341342	1.73219
3456688	NM_020370	GPR84	G protein-coupled receptor 84	12q13.13	1.05619	6.06195	5.03332	6.81963e-05	0.00343947	1.71773
3291601	NM_000399	EGR2	early growth response 2	10q21.1	1.28044	10.0935	5.01612	7.09056e-05	0.00353671	1.67985
2492496	NR_024204	NCRNA00152	non-protein coding RNA 152	2p11.2	0.89796	8.52738	5.00767	7.2277e-05	0.00355026	1.66123
3177111	NM_006180	NTRK2	neurotrophic tyrosine kinase, receptor, type 2	9q22.1	0.840067	6.2504	5.00517	7.26885e-05	0.00355026	1.65571
2784279	NM_021803	IL21	interleukin 21	4q26-q27	1.05484	5.56348	4.98464	7.6153e-05	0.00368073	1.61045
2340930	NM_144701	IL23R	interleukin 23 receptor	1p31.3	1.10277	5.58494	4.96312	7.99656e-05	0.00381532	1.56296
2955556	NM_001114086	CLIC5	chloride intracellular channel 5	6p21.1-p12.1	0.815433	8.30519	4.96275	8.00341e-05	0.00381532	1.56213
3602390	NM_153271	SNX33	sorting nexin 33	15q24.2	0.766623	6.32385	4.95717	8.10548e-05	0.00384912	1.54981
3410384	NM_018169	C12orf35	chromosome 12 open reading frame 35	12p11.21	-1.10371	9.19971	-4.93473	8.52936e-05	0.00397273	1.50027
2372103	NM_005807	PRG4	proteoglycan 4	1q25-q31	-0.933237	6.10801	-4.93223	8.57797e-05	0.00398018	1.49475
3579546	NM_004184	WARS	tryptophanyl-tRNA synthetase	14q32.31	0.76752	11.2648	4.92162	8.78756e-05	0.0040478	1.47129
3018605	NM_000441	SLC26A4	solute carrier family 26, member 4	7q31	0.822363	6.15411	4.92045	8.81095e-05	0.0040478	1.4687
3405515	NM_030817	APOLD1	apolipoprotein L domain containing 1	12p13.1	0.866703	7.6613	4.91205	8.98096e-05	0.00408545	1.45013
3132016	NM_001174064	FGFR1	fibroblast growth factor receptor 1	8p11.2-p11.1	0.83799	8.07226	4.88969	9.44981e-05	0.00424327	1.40068
3212358	NA	NA	NA	NA	-1.04071	9.7741	-4.88788	9.48882e-05	0.00424709	1.39667
3349453	NM_017868	TTC12	tetratricopeptide repeat domain 12	11q23.2	-0.785763	7.88883	-4.88041	9.65149e-05	0.00428127	1.38015
3797015	NM_001143823	ZFP161	zinc finger protein 161 homolog (mouse)	18pter-p11.2	-0.935937	8.30899	-4.87492	9.77299e-05	0.00431873	1.368
3282601	NM_173496	MPP7	membrane protein, palmitoylated 7 (MAGUK p55 subfamily member 7)	10p12.1	-1.27687	8.08071	-4.85647	0.000101927	0.00447799	1.32714
3971219	NM_001168648	CNKSR2	connector enhancer of kinase suppressor of Ras 2	Xp22.12	-0.87727	7.3127	-4.85396	0.00010251	0.00447799	1.3216
2378068	NM_015714	G0S2	G0/G1switch 2	1q32.2	1.10352	7.41312	4.85345	0.00010263	0.00447799	1.32046
2420642	NM_153259	MCOLN2	mucolipin 2	1p22	1.25517	8.18853	4.84693	0.000104168	0.0045172	1.30601
2723997	NM_016531	KLF3	Kruppel-like factor 3 (basic)	4p14	-0.793427	9.77802	-4.84511	0.000104599	0.00452181	1.302
2731542	NM_001657	AREG	amphiregulin	4q13-q21	1.2313	6.8165	4.84059	0.000105685	0.00455458	1.29197
3095766	NM_032336	GINS4	GINS complex subunit 4 (Sld5 homolog)	8p11.21	0.777787	7.86449	4.82082	0.00011056	0.00467778	1.24816
3469180	NM_032148	SLC41A2	solute carrier family 41, member 2	12q23.3	1.35053	6.71019	4.81881	0.000111069	0.00468508	1.24369
3540136	NM_021979	HSPA2	heat shock 70kDa protein 2	14q24.1	0.802717	7.53478	4.8163	0.000111706	0.00469773	1.23813
2369339	NM_152663	RALGPS2	Ral GEF with PH domain and SH3 binding motif 2	1q25.2	-0.856373	6.11478	-4.80909	0.00011356	0.00476132	1.22214
3791254	NM_003839	TNFRSF11A	tumor necrosis factor receptor superfamily, member 11a, NFKB activator	18q22.1	0.91407	7.62516	4.78752	0.000119293	0.00492746	1.1743
2701033	NM_001081455	P2RY14	purinergic receptor P2Y, G-protein coupled, 14	3q24-q25.1	1.18065	7.72697	4.78479	0.00012004	0.00494366	1.16824
2742224	NM_005841	SPRY1	sprouty homolog 1, antagonist of FGF signaling (Drosophila)	4q28.1	1.16741	7.4347	4.78225	0.000120737	0.00495768	1.16262
3544525	NM_005252	FOS	FBJ murine osteosarcoma viral oncogene homolog	14q24.3	1.87028	8.84526	4.75262	0.0001292	0.00521207	1.09682
3556755	NA	NA	NA	NA	0.99472	6.42247	4.75142	0.000129553	0.00521207	1.09417
3593575	NM_003645	SLC27A2	solute carrier family 27 (fatty acid transporter), member 2	15q21.2	1.13086	8.10923	4.74377	0.00013184	0.00524346	1.07717
3114832	NM_003129	SQLE	squalene epoxidase	8q24.1	0.768473	8.49209	4.71553	0.000140641	0.00548104	1.01442
2515627	NM_000210	ITGA6	integrin, alpha 6	2q31.1	-1.14567	8.50457	-4.70679	0.000143484	0.00554804	0.99499
3919047	NR_027267	C21orf82	chromosome 21 open reading frame 82	21q22.11	0.86425	6.24432	4.69192	0.000148454	0.00570849	0.961931
3945684	NM_001166003	APOBEC3H	apolipoprotein B mRNA editing enzyme, catalytic polypeptide-like 3H	22q13.1	1.18953	8.1951	4.63741	0.000168215	0.0064152	0.840624
3778504	NM_006868	RAB31	RAB31, member RAS oncogene family	18p11.3	1.1143	5.88195	4.62994	0.000171123	0.00649056	0.823986
3390195	NM_015065	EXPH5	exophilin 5	11q22.3	-0.768037	6.29738	-4.6029	0.000182077	0.00678233	0.763776
2378710	NR_026761	C1orf97	chromosome 1 open reading frame 97	1q32.3	0.91885	7.21809	4.58778	0.000188513	0.0069605	0.730071
2468351	NM_080657	RSAD2	radical S-adenosyl methionine domain containing 2	2p25.2	2.26948	8.51221	4.58501	0.000189716	0.00698637	0.723901
2883349	NM_032782	HAVCR2	hepatitis A virus cellular receptor 2	5q33.3	0.88632	8.9156	4.57109	0.000195883	0.00711928	0.692869
3147173	NM_001040624	NCALD	neurocalcin delta	8q22.2	0.902233	7.56223	4.56526	0.000198525	0.00717691	0.67987
3212360	NA	NA	NA	NA	-0.864973	8.97838	-4.54092	0.000209947	0.00745526	0.625611
3203569	NM_004925	AQP3	aquaporin 3 (Gill blood group)	9p13	-0.831087	9.51057	-4.52603	0.00021726	0.007637	0.592405
3781531	NM_001100619	CABLES1	Cdk5 and Abl enzyme substrate 1	18q11.2	1.10026	5.89765	4.50989	0.000225478	0.00782708	0.556398
3447694	NM_005504	BCAT1	branched chain amino-acid transaminase 1, cytosolic	12p12.1	0.909703	6.84509	4.49771	0.000231892	0.00798995	0.529202
2556752	NM_181784	SPRED2	sprouty-related, EVH1 domain containing 2	2p14	0.826587	7.51722	4.49008	0.000235999	0.00803204	0.512182
3662106	NM_005946	MT1A	metallothionein 1A	16q13	0.774233	7.97917	4.46056	0.000252599	0.0084721	0.446289
3012019	NM_012129	CLDN12	claudin 12	7q21	1.29754	6.12041	4.45892	0.000253551	0.0084721	0.442641
3740624	NA	NA	NA	NA	-1.33179	6.48281	-4.45715	0.000254588	0.0084721	0.438685
3110272	NM_003506	FZD6	frizzled homolog 6 (Drosophila)	8q22.3-q23.1	0.869197	7.36516	4.45643	0.000255015	0.0084721	0.43706
2828356	NM_000758	CSF2	colony stimulating factor 2 (granulocyte-macrophage)	5q31.1	0.91526	8.69692	4.43968	0.000265047	0.00874278	0.399665
2870828	NM_139164	STARD4	StAR-related lipid transfer (START) domain containing 4	5q22.1	0.806837	8.66371	4.42783	0.000272383	0.00891484	0.373207
3551728	NA	NA	NA	NA	-0.899733	9.06572	-4.4272	0.000272776	0.00891484	0.371811
2669930	NM_033027	CSRNP1	cysteine-serine-rich nuclear protein 1	3p22	0.771497	7.76834	4.42713	0.000272825	0.00891484	0.371638
2931036	NM_025218	ULBP1	UL16 binding protein 1	6q25	1.55132	6.88681	4.39399	0.000294481	0.00944511	0.297631
2452948	NM_000572	IL10	interleukin 10	1q31-q32	1.11902	7.65714	4.38048	0.000303801	0.00967715	0.26745
2867873	NM_012081	ELL2	elongation factor, RNA polymerase II, 2	5q15	0.81701	8.76637	4.3708	0.000310666	0.00984341	0.245809
2903189	NM_019111	HLA-DRA	major histocompatibility complex, class II, DR alpha	6p21.3	0.98257	8.95442	4.36848	0.00031233	0.00984341	0.240636
3623552	NM_024837	ATP8B4	ATPase, class I, type 8B, member 4	15q21.2	1.09402	6.29527	4.36836	0.000312418	0.00984341	0.240362

## Sheet: Infected vs Mock 72h
PROBESETID	ACC	SYMBOL	DESCRIPTION	CYTOBAND	logFC	AveExpr	t	P.Value	adj.P.Val	B
2444283	NM_003326	TNFSF4	tumor necrosis factor (ligand) superfamily, member 4	1q25	2.90016	7.35232	14.5059	6.48359e-12	9.02515e-08	16.659
2455418	NM_005401	PTPN14	protein tyrosine phosphatase, non-receptor type 14	1q32.2	1.33233	6.10918	12.2645	1.26028e-10	8.77154e-07	14.1206
2447148	NM_002928	RGS16	regulator of G-protein signaling 16	1q25-q31	1.35222	8.27369	11.3962	4.47006e-10	1.73912e-06	12.9991
3041816	NM_004403	DFNA5	deafness, autosomal dominant 5	7p15	2.13193	5.55748	11.1676	6.31483e-10	1.73912e-06	12.6895
2688499	NM_024508	ZBED2	zinc finger, BED-type containing 2	3q13.2	1.55448	9.43191	11.0927	7.07991e-10	1.73912e-06	12.5867
2395146	NM_001561	TNFRSF9	tumor necrosis factor receptor superfamily, member 9	1p36	1.90831	8.11128	11.0554	7.4962e-10	1.73912e-06	12.5353
2480383	NM_001430	EPAS1	endothelial PAS domain protein 1	2p21-p16	1.58443	7.79746	10.926	9.14973e-10	1.81949e-06	12.3556
2340961	NM_001559	IL12RB2	interleukin 12 receptor, beta 2	1p31.3-p31.2	1.67706	8.30961	10.598	1.52864e-09	2.65983e-06	11.8909
3421300	NM_002392	MDM2	Mdm2 p53 binding protein homolog (mouse)	12q14.3-q15	1.5682	9.71079	9.33244	1.2383e-08	1.84796e-05	9.96798
2582124	NM_006186	NR4A2	nuclear receptor subfamily 4, group A, member 2	2q22-q23	1.83787	7.84858	9.29219	1.32756e-08	1.84796e-05	9.90328
3820501	NM_001111307	PDE4A	phosphodiesterase 4A, cAMP-specific (phosphodiesterase E2 dunce homolog, Drosophila)	19p13.2	0.828517	8.16013	9.14027	1.72944e-08	2.16494e-05	9.65706
2405312	NM_001127361	RNF19B	ring finger protein 19B	1p35.1	1.30068	9.22362	9.04157	2.05678e-08	2.16494e-05	9.49535
2902407	NM_001159740	LTA	lymphotoxin alpha (TNF superfamily, member 1)	6p21.3	1.62291	11.227	9.01156	2.16858e-08	2.16494e-05	9.44592
3701297	NM_152342	CDYL2	chromodomain protein, Y-like 2	16q23.2	0.96063	8.95721	9.00927	2.17738e-08	2.16494e-05	9.44213
4054204	NM_001647	APOD	apolipoprotein D	3q26.2-qter	2.76774	6.48909	8.77867	3.28295e-08	3.04658e-05	9.05786
3607232	NM_022767	AEN	apoptosis enhancing nuclease	15q26.1	0.919287	8.22079	8.65292	4.11852e-08	3.3746e-05	8.84508
2919669	NM_001198	PRDM1	PR domain containing 1, with ZNF domain	6q21-q22.1	1.34416	10.3634	8.62345	4.34457e-08	3.3746e-05	8.79488
3770457	NM_024417	FDXR	ferredoxin reductase	17q24-q25	0.79533	8.02725	8.59517	4.57361e-08	3.3746e-05	8.7466
3715839	NM_004295	TRAF4	TNF receptor-associated factor 4	17q11-q12	0.951943	8.83477	8.53636	5.09099e-08	3.3746e-05	8.64581
4011096	NM_021783	EDA2R	ectodysplasin A2 receptor	Xq12	1.92317	6.71	8.41878	6.31587e-08	3.99622e-05	8.44278
3299504	NM_001613	ACTA2	actin, alpha 2, smooth muscle, aorta	10q23.3	1.54832	8.18417	8.35234	7.13983e-08	4.32115e-05	8.32716
2931036	NM_025218	ULBP1	UL16 binding protein 1	6q25	2.89524	6.88681	8.20052	9.46904e-08	5.22996e-05	8.06052
2461935	NM_001098722	GNG4	guanine nucleotide binding protein (G protein), gamma 4	1q42.3	0.88121	7.00921	8.18387	9.7686e-08	5.22996e-05	8.03108
2933331	NM_016224	SNX9	sorting nexin 9	6q25.1-q26	1.12373	9.15657	7.8331	1.89897e-07	9.44059e-05	7.40105
2905169	NM_078467	CDKN1A	cyclin-dependent kinase inhibitor 1A (p21, Cip1)	6p21.2	1.16546	8.70089	7.75859	2.19158e-07	0.000101428	7.26485
2807621	NM_000958	PTGER4	prostaglandin E receptor 4 (subtype EP4)	5p13.1	0.835727	9.97688	7.7522	2.21875e-07	0.000101428	7.25313
2608725	NM_003670	BHLHE40	basic helix-loop-helix family, member e40	3p26	0.91576	11.3715	7.72916	2.31967e-07	0.000101428	7.21083
3504193	NM_004004	GJB2	gap junction protein, beta 2, 26kDa	13q11-q12	1.88691	7.91377	7.72649	2.33169e-07	0.000101428	7.20591
2829171	NM_003202	TCF7	transcription factor 7 (T-cell specific, HMG-box)	5q31.1	-0.83735	9.97626	-7.69031	2.50076e-07	0.000105487	7.13931
2391150	NM_004195	TNFRSF18	tumor necrosis factor receptor superfamily, member 18	1p36.3	0.850633	8.7174	7.64801	2.71469e-07	0.000111142	7.06118
3507282	NM_002019	FLT1	fms-related tyrosine kinase 1 (vascular endothelial growth factor/vascular permeability factor receptor)	13q12	1.01188	5.75726	7.58026	3.0976e-07	0.000120519	6.9355
3558375	NM_004131	GZMB	granzyme B (granzyme 2, cytotoxic T-lymphocyte-associated serine esterase 1)	14q11.2	1.71759	10.5663	7.57709	3.11687e-07	0.000120519	6.92959
2665199	NM_002971	SATB1	SATB homeobox 1	3p23	0.81845	11.7246	7.53088	3.41165e-07	0.000128352	6.84345
2690900	NM_005191	CD80	CD80 molecule	3q13.3-q21	1.73548	7.88559	7.51549	3.51612e-07	0.000128801	6.81469
2474977	NM_005253	FOSL2	FOS-like antigen 2	2p23.3	1.01846	9.48794	7.48505	3.73262e-07	0.000133226	6.75771
2326018	NM_015627	LDLRAP1	low density lipoprotein receptor adaptor protein 1	1p36-p35	-1.07512	8.56467	-7.45851	3.93262e-07	0.00013468	6.70791
3847989	NM_001252	CD70	CD70 molecule	19p13	1.41906	8.55283	7.45411	3.96686e-07	0.00013468	6.69963
3538087	NM_016651	DACT1	dapper, antagonist of beta-catenin, homolog 1 (Xenopus laevis)	14q23.1	-1.2842	8.07729	-7.33175	5.05281e-07	0.00016399	6.46857
3034987	NM_006869	ADAP1	ArfGAP with dual PH domains 1	7p22.3	0.80769	7.54007	7.31302	5.24431e-07	0.00016399	6.43302
2891341	NM_002460	IRF4	interferon regulatory factor 4	6p25-p23	0.84764	10.954	7.3073	5.30438e-07	0.00016399	6.42213
3181976	NM_006981	NR4A3	nuclear receptor subfamily 4, group A, member 3	9q22	1.32814	7.49847	7.30676	5.31006e-07	0.00016399	6.42111
2428405	NM_175744	RHOC	ras homolog gene family, member C	1p13.1	0.780857	9.49366	7.29653	5.41922e-07	0.00016399	6.40166
2638059	NM_001125	ADPRH	ADP-ribosylarginine hydrolase	3q13.31-q13.33	1.13492	6.40649	7.27274	5.68225e-07	0.000168291	6.35635
2848265	NM_138809	CMBL	carboxymethylenebutenolidase homolog (Pseudomonas)	5p15.2	0.829133	6.7743	7.24144	6.04854e-07	0.000175408	6.29661
3376976	NM_001098671	RASGRP2	RAS guanyl releasing protein 2 (calcium and DAG-regulated)	11q13	-1.06605	8.15481	-7.23077	6.17893e-07	0.000175532	6.2762
3009399	NM_001540	HSPB1	heat shock 27kDa protein 1	7q11.23	0.819233	9.77596	7.17912	6.85233e-07	0.000190769	6.17722
2706791	NM_152240	ZMAT3	zinc finger, matrin type 3	3q26.3-q27	1.27724	8.54864	7.12856	7.58528e-07	0.00020323	6.07993
3189837	NM_007135	ZNF79	zinc finger protein 79	9q34	1.02827	7.48201	7.08262	8.32135e-07	0.000215884	5.99122
2766788	NM_001098634	RBM47	RNA binding motif protein 47	4p13-p12	0.85806	7.34207	7.03923	9.08453e-07	0.000229921	5.90713
2391172	NM_003327	TNFRSF4	tumor necrosis factor receptor superfamily, member 4	1p36	0.966387	9.36066	7.02117	9.42309e-07	0.000234231	5.87206
3057520	NM_031925	TMEM120A	transmembrane protein 120A	7q11.23	0.77348	8.11624	7.0002	9.83268e-07	0.000238306	5.83127
2497161	NM_003853	IL18RAP	interleukin 18 receptor accessory protein	2q12	1.77423	8.36799	6.99538	9.92941e-07	0.000238306	5.82188
2862841	NM_016591	GCNT4	glucosaminyl (N-acetyl) transferase 4, core 2	5q12	-1.3845	7.11184	-6.91609	1.16695e-06	0.000270732	5.66698
2828688	NM_002188	IL13	interleukin 13	5q31	1.52176	9.84077	6.87659	1.26509e-06	0.000284033	5.58948
3452818	NM_001017535	VDR	vitamin D (1,25- dihydroxyvitamin D3) receptor	12q13.11	0.946207	8.57992	6.83048	1.39052e-06	0.000304625	5.49871
3226253	NM_001035254	FAM102A	family with sequence similarity 102, member A	9q34.11	-0.854403	10.4401	-6.79243	1.50367e-06	0.000322016	5.42356
2622970	NM_004947	DOCK3	dedicator of cytokinesis 3	3p21.2	0.810133	6.73448	6.77448	1.56029e-06	0.00032908	5.38805
2379132	NM_001040619	ATF3	activating transcription factor 3	1q32.3	1.71715	6.75799	6.71707	1.75663e-06	0.000364959	5.27414
2941784	NM_001142393	NEDD9	neural precursor cell expressed, developmentally down-regulated 9	6p25-p24	0.841257	8.54525	6.70914	1.7857e-06	0.000365543	5.25836
3115008	NM_025195	TRIB1	tribbles homolog 1 (Drosophila)	8q24.13	1.04735	8.65508	6.66578	1.95359e-06	0.000394115	5.17195
3127703	NM_003842	TNFRSF10B	tumor necrosis factor receptor superfamily, member 10b	8p22-p21	1.39508	8.14828	6.64739	2.02963e-06	0.000394809	5.13522
3415229	NM_002135	NR4A1	nuclear receptor subfamily 4, group A, member 1	12q13	0.871173	7.97796	6.64444	2.04212e-06	0.000394809	5.12932
2351063	NM_000757	CSF1	colony stimulating factor 1 (macrophage)	1p21-p13	0.836627	10.4965	6.55674	2.4516e-06	0.000465329	4.95347
3672489	NM_002163	IRF8	interferon regulatory factor 8	16q24.1	1.13986	7.74985	6.54933	2.48985e-06	0.000465329	4.93856
3504213	NM_001110219	GJB6	gap junction protein, beta 6, 30kDa	13q11-q12.1|13q12	1.53281	7.88221	6.54354	2.52019e-06	0.000465329	4.9269
3043264	NM_175061	JAZF1	JAZF zinc finger 1	7p15.2-p15.1	0.93247	8.50111	6.53969	2.54059e-06	0.000465329	4.91914
3178147	NM_001912	CTSL1	cathepsin L1	9q21-q22	1.2752	7.28623	6.51902	2.65291e-06	0.00047959	4.87749
3859899	NM_024660	TMEM149	transmembrane protein 149	19q13.12	0.870223	9.28756	6.48465	2.85119e-06	0.000502387	4.80807
3908963	NM_004776	B4GALT5	UDP-Gal:betaGlcNAc beta 1,4- galactosyltransferase, polypeptide 5	20q13.1-q13.2	0.928137	9.40595	6.45247	3.05063e-06	0.000504166	4.74294
2705748	NM_001146276	NCEH1	neutral cholesterol ester hydrolase 1	3q26.31	0.858727	7.84843	6.44717	3.08484e-06	0.000504166	4.7322
3727928	NM_005450	NOG	noggin	17q21-q22	-1.52017	6.88876	-6.44257	3.11482e-06	0.000504166	4.72288
3907234	NM_002999	SDC4	syndecan 4	20q12	0.799307	8.55463	6.41957	3.26945e-06	0.000523112	4.6762
3251393	NM_019058	DDIT4	DNA-damage-inducible transcript 4	10pter-q26.12	1.22267	8.72594	6.40063	3.40265e-06	0.00052752	4.63772
2948630	NM_003897	IER3	immediate early response 3	6p21.3	0.960697	9.79308	6.38728	3.49995e-06	0.000529558	4.61055
2784279	NM_021803	IL21	interleukin 21	4q26-q27	1.34459	5.56348	6.35387	3.75608e-06	0.000556219	4.54247
2878273	NM_001945	HBEGF	heparin-binding EGF-like growth factor	5q23	1.4622	9.13386	6.33062	3.94568e-06	0.000572123	4.49499
3346548	NM_001165	BIRC3	baculoviral IAP repeat-containing 3	11q22	1.16769	10.2831	6.30744	4.14448e-06	0.000580135	4.44759
3301914	NM_152309	PIK3AP1	phosphoinositide-3-kinase adaptor protein 1	10q24.1	0.817727	7.07602	6.29695	4.23776e-06	0.000584056	4.42612
2500275	NM_138621	BCL2L11	BCL2-like 11 (apoptosis facilitator)	2q13	0.925143	8.29275	6.22504	4.93864e-06	0.000661017	4.27848
3862108	NM_001828	CLC	Charcot-Leyden crystal protein	19q13.1	-2.11563	6.98484	-6.21461	5.04971e-06	0.000669448	4.25702
2571483	NM_000575	IL1A	interleukin 1, alpha	2q14	1.64261	6.24723	6.18169	5.41763e-06	0.000711447	4.18915
2494537	NM_212481	ARID5A	AT rich interactive domain 5A (MRF1-like)	2q11.2	0.940283	9.78515	6.15392	5.74939e-06	0.000747958	4.13178
3127584	NM_004430	EGR3	early growth response 3	8p23-p21	1.49998	7.93809	6.10955	6.32334e-06	0.000794035	4.03992
3579546	NM_004184	WARS	tryptophanyl-tRNA synthetase	14q32.31	0.95268	11.2648	6.10893	6.33174e-06	0.000794035	4.03863
2450855	NM_012396	PHLDA3	pleckstrin homology-like domain, family A, member 3	1q31	0.8319	7.12026	6.07887	6.75438e-06	0.000832043	3.97624
3790704	NM_021127	PMAIP1	phorbol-12-myristate-13-acetate-induced protein 1	18q21.32	1.52177	9.07812	6.06726	6.92515e-06	0.000845597	3.95213
2537109	NM_015677	SH3YL1	SH3 domain containing, Ysc84-like 1 (S. cerevisiae)	2p25.3	-0.792667	6.84955	-6.05819	7.06176e-06	0.000851793	3.93326
2565268	NA	NA	NA	NA	0.923487	7.6099	6.04609	7.24836e-06	0.000855061	3.90807
2523354	NM_173511	FAM117B	family with sequence similarity 117, member B	2q33.2	-1.16842	9.08292	-5.99643	8.06835e-06	0.000935929	3.80454
2523855	NM_005214	CTLA4	cytotoxic T-lymphocyte-associated protein 4	2q33	1.0934	9.6708	5.97323	8.48357e-06	0.000967962	3.75605
3393720	NM_144765	MPZL2	myelin protein zero-like 2	11q24	1.17542	6.81046	5.95547	8.81633e-06	0.00099775	3.71888
2816459	NM_001992	F2R	coagulation factor II (thrombin) receptor	5q13	1.23154	8.34291	5.92472	9.42415e-06	0.00105794	3.65444
3774385	NM_016538	SIRT7	sirtuin (silent mating type information regulation 2 homolog) 7 (S. cerevisiae)	17q25	1.0927	9.77474	5.89847	9.97708e-06	0.00111105	3.59934
3321361	NM_006108	SPON1	spondin 1, extracellular matrix protein	11p15.2	-0.82608	6.72655	-5.88852	1.01951e-05	0.00112631	3.57844
3986647	NM_001170553	VSIG1	V-set and immunoglobulin domain containing 1	Xq22.3	-1.69141	8.38716	-5.85139	1.10534e-05	0.00121152	3.50031
3129731	NM_057158	DUSP4	dual specificity phosphatase 4	8p12-p11	0.948693	8.45822	5.81672	1.19216e-05	0.00128643	3.42719
2773958	NM_001565	CXCL10	chemokine (C-X-C motif) ligand 10	4q21	2.75988	8.62425	5.80261	1.22947e-05	0.00130643	3.3974
3610804	NM_000875	IGF1R	insulin-like growth factor 1 receptor	15q26.3	-1.12108	8.64184	-5.7914	1.25999e-05	0.00132872	3.37368
3397877	NM_001142685	ARHGAP32	Rho GTPase activating protein 32	11q24-q25	-0.812423	6.61453	-5.77031	1.31945e-05	0.0013804	3.32909
2719656	NM_001775	CD38	CD38 molecule	4p15	1.06066	9.87328	5.73215	1.43452e-05	0.00146815	3.24822
2957111	NM_052872	IL17F	interleukin 17F	6p12	1.11866	7.11774	5.7311	1.43783e-05	0.00146815	3.24599
3189422	NM_033446	FAM125B	family with sequence similarity 125, member B	9q33.3	0.896063	7.23016	5.71947	1.475e-05	0.00147873	3.22131
3945684	NM_001166003	APOBEC3H	apolipoprotein B mRNA editing enzyme, catalytic polypeptide-like 3H	22q13.1	1.46696	8.1951	5.71897	1.4766e-05	0.00147873	3.22025
2700585	NM_053024	PFN2	profilin 2	3q25.1-q25.2	-1.05437	6.3114	-5.71166	1.5005e-05	0.00149193	3.20472
3643938	NM_024600	TMEM204	transmembrane protein 204	16p13.3	-0.91535	10.2687	-5.70024	1.5386e-05	0.00151896	3.18047
3240987	NM_005204	MAP3K8	mitogen-activated protein kinase kinase kinase 8	10p11.23	0.78204	7.8961	5.68729	1.58301e-05	0.00153558	3.15295
2343025	NM_174858	AK5	adenylate kinase 5	1p31	-1.35734	6.44302	-5.67747	1.61757e-05	0.00155287	3.13205
3090512	NM_024940	DOCK5	dedicator of cytokinesis 5	8p21.2	0.953917	5.94973	5.64287	1.74561e-05	0.00164181	3.05835
3257192	NM_001547	IFIT2	interferon-induced protein with tetratricopeptide repeats 2	10q23-q25	3.24917	7.67883	5.61573	1.85325e-05	0.00170843	3.00045
3969358	NM_015507	EGFL6	EGF-like-domain, multiple 6	Xp22	1.54798	6.743	5.60597	1.89359e-05	0.00173413	2.97962
2709778	NM_001706	BCL6	B-cell CLL/lymphoma 6	3q27	1.0659	8.93248	5.58612	1.97848e-05	0.00178053	2.93718
3487600	NM_001128303	C13orf31	chromosome 13 open reading frame 31	13q14.11	1.32791	6.37321	5.58463	1.98497e-05	0.00178053	2.93401
3103293	NM_172037	RDH10	retinol dehydrogenase 10 (all-trans)	8q21.11	1.05687	9.11973	5.58226	1.99542e-05	0.00178053	2.92893
3692928	NM_031885	BBS2	Bardet-Biedl syndrome 2	16q21	-1.02681	7.66489	-5.56693	2.06421e-05	0.00181859	2.89613
3540136	NM_021979	HSPA2	heat shock 70kDa protein 2	14q24.1	0.915393	7.53478	5.49236	2.43513e-05	0.00211856	2.7362
2936857	NM_001040001	MLLT4	myeloid/lymphoid or mixed-lineage leukemia (trithorax homolog, Drosophila); translocated to, 4	6q27	0.915837	8.16319	5.45169	2.66547e-05	0.00229033	2.64872
3774906	NM_003004	SECTM1	secreted and transmembrane 1	17q25	1.09417	8.41218	5.42951	2.80033e-05	0.00236246	2.60094
2367599	NM_000639	FASLG	Fas ligand (TNF superfamily, member 6)	1q23	0.98309	7.2491	5.41365	2.90105e-05	0.00243163	2.56673
3402506	NM_001242	CD27	CD27 molecule	12p13	-0.961027	10.8218	-5.38482	3.09366e-05	0.00251835	2.50451
2343473	NM_006820	IFI44L	interferon-induced protein 44-like	1p31.1	1.49457	9.70613	5.34898	3.35146e-05	0.00268117	2.42702
3177111	NM_006180	NTRK2	neurotrophic tyrosine kinase, receptor, type 2	9q22.1	0.892957	6.2504	5.32029	3.57359e-05	0.00277902	2.36489
3300597	NM_013451	MYOF	myoferlin	10q24	1.14095	7.25417	5.31431	3.62172e-05	0.0028008	2.35194
2457261	NM_007207	DUSP10	dual specificity phosphatase 10	1q41	1.07032	8.27977	5.29198	3.80749e-05	0.00290745	2.30351
3683845	NM_173475	DCUN1D3	DCN1, defective in cullin neddylation 1, domain containing 3 (S. cerevisiae)	16p12.3	1.03691	8.60282	5.28861	3.83641e-05	0.00290745	2.29619
3023483	NM_020704	FAM40B	family with sequence similarity 40, member B	7q32.1	1.10423	7.85251	5.2879	3.84245e-05	0.00290745	2.29466
3263743	NM_004419	DUSP5	dual specificity phosphatase 5	10q25	0.825513	9.50856	5.2726	3.97662e-05	0.00296441	2.26144
2701018	NM_013308	GPR171	G protein-coupled receptor 171	3q25.1	0.945047	10.6522	5.27195	3.98236e-05	0.00296441	2.26004
3146565	NM_183419	RNF19A	ring finger protein 19A	8q22	0.84296	9.7188	5.25902	4.09965e-05	0.00303548	2.23194
2830861	NM_001964	EGR1	early growth response 1	5q31.1	1.2152	11.0105	5.24627	4.21867e-05	0.00309073	2.20423
2546054	NM_022128	RBKS	ribokinase	2p23.3	0.80925	7.02811	5.21557	4.51988e-05	0.00325994	2.13746
2701033	NM_001081455	P2RY14	purinergic receptor P2Y, G-protein coupled, 14	3q24-q25.1	1.2857	7.72697	5.21051	4.57167e-05	0.00328029	2.12643
3462816	NM_007350	PHLDA1	pleckstrin homology-like domain, family A, member 1	12q15	0.815523	8.37721	5.19399	4.74472e-05	0.00336639	2.09046
2443370	NM_000130	F5	coagulation factor V (proaccelerin, labile factor)	1q23	0.826087	8.25008	5.19004	4.78709e-05	0.00336639	2.08185
2870828	NM_139164	STARD4	StAR-related lipid transfer (START) domain containing 4	5q22.1	0.945703	8.66371	5.18991	4.78846e-05	0.00336639	2.08158
2341083	NM_001924	GADD45A	growth arrest and DNA-damage-inducible, alpha	1p31.2-p31.1	1.02193	7.16306	5.18768	4.81258e-05	0.00336639	2.07671
2973232	NM_001012279	C6orf174	chromosome 6 open reading frame 174	6q22.33	1.11637	7.30229	5.1791	4.90644e-05	0.00341488	2.05801
2830946	NM_001903	CTNNA1	catenin (cadherin-associated protein), alpha 1, 102kDa	5q31	0.799387	8.07679	5.14897	5.2511e-05	0.00356562	1.99228
3526831	NM_007368	RASA3	RAS p21 protein activator 3	13q34	-0.831887	9.32878	-5.13899	5.37064e-05	0.00361156	1.97049
2470165	NM_021643	TRIB2	tribbles homolog 2 (Drosophila)	2p24.3	-0.79283	8.7978	-5.12278	5.57073e-05	0.00370377	1.93508
2910138	NM_002190	IL17A	interleukin 17A	6p12	1.12201	7.16516	5.1114	5.71565e-05	0.0037707	1.91021
2957462	NM_001512	GSTA4	glutathione S-transferase alpha 4	6p12.1	1.0211	6.72648	5.10452	5.80517e-05	0.00379485	1.89517
3864551	NM_002659	PLAUR	plasminogen activator, urokinase receptor	19q13	0.867227	7.68723	5.08556	6.05937e-05	0.00390493	1.85368
2746693	NM_024605	ARHGAP10	Rho GTPase activating protein 10	4q31.23	0.907313	6.98109	5.06658	6.32498e-05	0.00397887	1.81215
2548699	NM_000104	CYP1B1	cytochrome P450, family 1, subfamily B, polypeptide 1	2p21	1.09865	8.28174	5.06514	6.34562e-05	0.00397887	1.809
2363248	NM_002348	LY9	lymphocyte antigen 9	1q21.3-q22	-1.08177	9.05692	-5.06242	6.38479e-05	0.00398548	1.80304
2415084	NM_002228	JUN	jun oncogene	1p32-p31	1.03294	8.58971	5.0359	6.77983e-05	0.00421056	1.74492
2353988	NM_017709	FAM46C	family with sequence similarity 46, member C	1p12	0.831033	9.12834	5.03421	6.80587e-05	0.00421056	1.74121
2831519	NM_032412	C5orf32	chromosome 5 open reading frame 32	5q31.3	0.952983	7.63508	5.00707	7.23761e-05	0.00443822	1.68168
3753220	NM_002981	CCL1	chemokine (C-C motif) ligand 1	17q12	1.38351	7.69975	4.99714	7.40248e-05	0.00451941	1.65987
3046062	NM_001177506	AOAH	acyloxyacyl hydrolase (neutrophil)	7p14-p12	0.942467	8.55784	4.98372	7.63132e-05	0.00461861	1.6304
4011989	NM_001142797	CXCR3	chemokine (C-X-C motif) receptor 3	Xq13	-0.905053	8.80687	-4.96173	8.02183e-05	0.00479244	1.5821
2922631	NM_013352	DSE	dermatan sulfate epimerase	6q22	0.77761	6.76707	4.92076	8.8048e-05	0.00517066	1.49196
3203569	NM_004925	AQP3	aquaporin 3 (Gill blood group)	9p13	-0.89941	9.51057	-4.89812	9.27017e-05	0.00536793	1.44212
3456688	NM_020370	GPR84	G protein-coupled receptor 84	12q13.13	1.02759	6.06195	4.89701	9.29361e-05	0.00536793	1.43968
2372781	NM_002922	RGS1	regulator of G-protein signaling 1	1q31	1.28506	9.1153	4.87256	9.82567e-05	0.00558259	1.3858
2927506	NM_006290	TNFAIP3	tumor necrosis factor, alpha-induced protein 3	6q23	0.854687	9.81053	4.83917	0.000106028	0.0058582	1.31215
3291601	NM_000399	EGR2	early growth response 2	10q21.1	1.23459	10.0935	4.83651	0.000106673	0.00586912	1.30628
2903189	NM_019111	HLA-DRA	major histocompatibility complex, class II, DR alpha	6p21.3	1.08026	8.95442	4.80282	0.000115196	0.00626379	1.23191
2530713	NM_004591	CCL20	chemokine (C-C motif) ligand 20	2q33-q37	1.04892	5.9298	4.77936	0.000121539	0.00653212	1.18006
2883317	NM_012206	HAVCR1	hepatitis A virus cellular receptor 1	5q33.2	0.951357	6.18476	4.70411	0.000144367	0.00755485	1.01358
2711034	NM_178496	C3orf59	chromosome 3 open reading frame 59	3q29	1.23118	9.30824	4.68502	0.000150819	0.0078111	0.971309
3259253	NM_001776	ENTPD1	ectonucleoside triphosphate diphosphohydrolase 1	10q24	1.00791	7.34281	4.67023	0.000156018	0.00802611	0.938537
2828356	NM_000758	CSF2	colony stimulating factor 2 (granulocyte-macrophage)	5q31.1	0.962653	8.69692	4.66957	0.000156256	0.00802611	0.937066
2902444	NM_004847	AIF1	allograft inflammatory factor 1	6p21.3	-0.828347	7.62212	-4.65334	0.000162178	0.00829968	0.901101
2468351	NM_080657	RSAD2	radical S-adenosyl methionine domain containing 2	2p25.2	2.30154	8.51221	4.64979	0.000163506	0.00833701	0.893214
2925590	NM_052913	TMEM200A	transmembrane protein 200A	6q23.1	0.940017	6.08312	4.62406	0.000173448	0.0087137	0.836154
3212350	NA	NA	NA	NA	-0.798483	7.93468	-4.60999	0.000179141	0.00887961	0.804936
3933566	NM_024022	TMPRSS3	transmembrane protease, serine 3	21q22.3	0.872987	6.993	4.60972	0.000179251	0.00887961	0.804344
3971219	NM_001168648	CNKSR2	connector enhancer of kinase suppressor of Ras 2	Xp22.12	-0.831453	7.3127	-4.60046	0.000183103	0.0089746	0.783795
2669930	NM_033027	CSRNP1	cysteine-serine-rich nuclear protein 1	3p22	0.800913	7.76834	4.59593	0.000185017	0.00903661	0.773743
2590736	NM_013436	NCKAP1	NCK-associated protein 1	2q32	1.04715	6.40521	4.56675	0.000197843	0.00959151	0.70897
2731542	NM_001657	AREG	amphiregulin	4q13-q21	1.16021	6.8165	4.56109	0.000200436	0.00965342	0.696387
2709606	NM_052969	RPL39L	ribosomal protein L39-like	3q27	0.806737	7.40128	4.55962	0.000201113	0.00965342	0.69313

## Sheet: Infected vs Mock - aggregate
PROBESETID	ACC	SYMBOL	DESCRIPTION	CYTOBAND	logFC	AveExpr	t	P.Value	adj.P.Val	B
2688499	NM_024508	ZBED2	zinc finger, BED-type containing 2	3q13.2	1.66663	9.43191	20.6768	1.06122e-16	1.25534e-12	27.8427
2340961	NM_001559	IL12RB2	interleukin 12 receptor, beta 2	1p31.3-p31.2	1.77948	8.30961	20.1959	1.80365e-16	1.25534e-12	27.3595
2447148	NM_002928	RGS16	regulator of G-protein signaling 16	1q25-q31	1.18311	8.27369	17.1995	6.48118e-15	3.00727e-11	24.0336
3820501	NM_001111307	PDE4A	phosphodiesterase 4A, cAMP-specific (phosphodiesterase E2 dunce homolog, Drosophila)	19p13.2	0.894486	8.16013	16.8042	1.08177e-14	3.76457e-11	23.5499
2493858	NM_002371	MAL	mal, T-cell differentiation protein	2cen-q13	-0.944256	12.1912	-16.5937	1.42702e-14	3.97281e-11	23.2876
2919669	NM_001198	PRDM1	PR domain containing 1, with ZNF domain	6q21-q22.1	1.377	10.3634	16.0446	2.98147e-14	6.63274e-11	22.5875
2395146	NM_001561	TNFRSF9	tumor necrosis factor receptor superfamily, member 9	1p36	1.61418	8.11128	15.9624	3.33543e-14	6.63274e-11	22.4805
2444283	NM_003326	TNFSF4	tumor necrosis factor (ligand) superfamily, member 4	1q25	2.39353	7.35232	15.3928	7.35213e-14	1.27927e-10	21.7251
2829171	NM_003202	TCF7	transcription factor 7 (T-cell specific, HMG-box)	5q31.1	-1.0273	9.97626	-15.2182	9.41328e-14	1.30256e-10	21.4882
2902407	NM_001159740	LTA	lymphotoxin alpha (TNF superfamily, member 1)	6p21.3	1.49608	11.227	15.1297	1.06804e-13	1.30256e-10	21.367
2326018	NM_015627	LDLRAP1	low density lipoprotein receptor adaptor protein 1	1p36-p35	-1.1933	8.56467	-15.0952	1.12205e-13	1.30256e-10	21.3196
2480383	NM_001430	EPAS1	endothelial PAS domain protein 1	2p21-p16	1.43166	7.79746	15.0946	1.1229e-13	1.30256e-10	21.3189
3538087	NM_016651	DACT1	dapper, antagonist of beta-catenin, homolog 1 (Xenopus laevis)	14q23.1	-1.46852	8.07729	-14.5679	2.41334e-13	2.28761e-10	20.5823
3701297	NM_152342	CDYL2	chromodomain protein, Y-like 2	16q23.2	0.890988	8.95721	14.5535	2.4651e-13	2.28761e-10	20.5619
2891341	NM_002460	IRF4	interferon regulatory factor 4	6p25-p23	0.956226	10.954	14.2863	3.66657e-13	3.18992e-10	20.1784
3558375	NM_004131	GZMB	granzyme B (granzyme 2, cytotoxic T-lymphocyte-associated serine esterase 1)	14q11.2	1.75374	10.5663	14.2257	4.01529e-13	3.28782e-10	20.0905
2862841	NM_016591	GCNT4	glucosaminyl (N-acetyl) transferase 4, core 2	5q12	-1.5213	7.11184	-14.0604	5.15335e-13	3.98526e-10	19.849
2807621	NM_000958	PTGER4	prostaglandin E receptor 4 (subtype EP4)	5p13.1	0.824201	9.97688	13.9214	6.36685e-13	4.66455e-10	19.6441
3181976	NM_006981	NR4A3	nuclear receptor subfamily 4, group A, member 3	9q22	1.42262	7.49847	13.747	8.32202e-13	5.51631e-10	19.3842
2828688	NM_002188	IL13	interleukin 13	5q31	1.71922	9.84077	13.639	9.83688e-13	5.95345e-10	19.2218
2582124	NM_006186	NR4A2	nuclear receptor subfamily 4, group A, member 2	2q22-q23	1.55566	7.84858	13.5793	1.07946e-12	6.26086e-10	19.1315
3504193	NM_004004	GJB2	gap junction protein, beta 2, 26kDa	13q11-q12	2.07296	7.91377	13.5222	1.18002e-12	6.43463e-10	19.0449
2638059	NM_001125	ADPRH	ADP-ribosylarginine hydrolase	3q13.31-q13.33	1.13363	6.40649	13.5105	1.20187e-12	6.43463e-10	19.027
3507282	NM_002019	FLT1	fms-related tyrosine kinase 1 (vascular endothelial growth factor/vascular permeability factor receptor)	13q12	1.12801	5.75726	13.3286	1.59983e-12	7.94453e-10	18.7486
2461935	NM_001098722	GNG4	guanine nucleotide binding protein (G protein), gamma 4	1q42.3	0.876156	7.00921	13.3209	1.61946e-12	7.94453e-10	18.7368
2391172	NM_003327	TNFRSF4	tumor necrosis factor receptor superfamily, member 4	1p36	1.02532	9.36066	13.3072	1.65511e-12	7.94453e-10	18.7155
2766788	NM_001098634	RBM47	RNA binding motif protein 47	4p13-p12	0.922291	7.34207	13.2431	1.83221e-12	8.50147e-10	18.6165
3452818	NM_001017535	VDR	vitamin D (1,25- dihydroxyvitamin D3) receptor	12q13.11	1.06956	8.57992	12.9525	2.91887e-12	1.31067e-09	18.1622
3585905	NM_005503	APBA2	amyloid beta (A4) precursor protein-binding, family A, member 2	15q11-q12	-0.822116	7.64805	-12.8895	3.23203e-12	1.40593e-09	18.0627
2391150	NM_004195	TNFRSF18	tumor necrosis factor receptor superfamily, member 18	1p36.3	0.776142	8.7174	12.8317	3.55041e-12	1.49763e-09	17.9709
3226253	NM_001035254	FAM102A	family with sequence similarity 102, member A	9q34.11	-0.937708	10.4401	-12.7558	4.01849e-12	1.64522e-09	17.8498
3504213	NM_001110219	GJB6	gap junction protein, beta 6, 30kDa	13q11-q12.1|13q12	1.6991	7.88221	12.709	4.33862e-12	1.72553e-09	17.7748
3376976	NM_001098671	RASGRP2	RAS guanyl releasing protein 2 (calcium and DAG-regulated)	11q13	-1.02829	8.15481	-12.6101	5.10506e-12	1.97396e-09	17.6156
2690900	NM_005191	CD80	CD80 molecule	3q13.3-q21	1.57772	7.88559	12.5922	5.25759e-12	1.97799e-09	17.5868
2957111	NM_052872	IL17F	interleukin 17F	6p12	1.41947	7.11774	12.5475	5.66092e-12	2.07369e-09	17.5145
2474977	NM_005253	FOSL2	FOS-like antigen 2	2p23.3	0.970157	9.48794	12.5094	6.03039e-12	2.15239e-09	17.4525
3727928	NM_005450	NOG	noggin	17q21-q22	-1.63557	6.88876	-12.4713	6.42413e-12	2.2356e-09	17.3906
3299504	NM_001613	ACTA2	actin, alpha 2, smooth muscle, aorta	10q23.3	1.42351	8.18417	12.4267	6.91957e-12	2.34928e-09	17.3178
3847989	NM_001252	CD70	CD70 molecule	19p13	1.29024	8.55283	12.3508	7.85549e-12	2.60353e-09	17.1934
2905169	NM_078467	CDKN1A	cyclin-dependent kinase inhibitor 1A (p21, Cip1)	6p21.2	1.08621	8.70089	12.2735	8.94331e-12	2.78018e-09	17.0662
2705748	NM_001146276	NCEH1	neutral cholesterol ester hydrolase 1	3q26.31	0.912028	7.84843	12.2706	8.98765e-12	2.78018e-09	17.0614
2571483	NM_000575	IL1A	interleukin 1, alpha	2q14	1.77564	6.24723	12.23	9.62348e-12	2.91215e-09	16.9943
2941784	NM_001142393	NEDD9	neural precursor cell expressed, developmentally down-regulated 9	6p25-p24	0.830047	8.54525	12.1375	1.12545e-11	3.19719e-09	16.8406
3986647	NM_001170553	VSIG1	V-set and immunoglobulin domain containing 1	Xq22.3	-1.88038	8.38716	-12.0977	1.20424e-11	3.3526e-09	16.7742
2537109	NM_015677	SH3YL1	SH3 domain containing, Ysc84-like 1 (S. cerevisiae)	2p25.3	-0.845652	6.84955	-12.0628	1.27789e-11	3.42075e-09	16.7159
2428405	NM_175744	RHOC	ras homolog gene family, member C	1p13.1	0.796486	9.49366	11.9925	1.44103e-11	3.71464e-09	16.5978
2816459	NM_001992	F2R	coagulation factor II (thrombin) receptor	5q13	1.44742	8.34291	11.9592	1.52559e-11	3.79219e-09	16.5418
3607232	NM_022767	AEN	apoptosis enhancing nuclease	15q26.1	0.791358	8.22079	11.8735	1.7679e-11	4.24296e-09	16.3968
3610804	NM_000875	IGF1R	insulin-like growth factor 1 receptor	15q26.3	-1.21232	8.64184	-11.7867	2.05398e-11	4.64376e-09	16.2493
2343025	NM_174858	AK5	adenylate kinase 5	1p31	-1.52535	6.44302	-11.78	2.07796e-11	4.64376e-09	16.2378
2773958	NM_001565	CXCL10	chemokine (C-X-C motif) ligand 10	4q21	3.07455	8.62425	11.773	2.10345e-11	4.64376e-09	16.2258
2523855	NM_005214	CTLA4	cytotoxic T-lymphocyte-associated protein 4	2q33	1.17553	9.6708	11.7675	2.12371e-11	4.64376e-09	16.2164
3421300	NM_002392	MDM2	Mdm2 p53 binding protein homolog (mouse)	12q14.3-q15	1.31562	9.71079	11.7644	2.13506e-11	4.64376e-09	16.2112
2908762	NM_001024630	RUNX2	runt-related transcription factor 2	6p21	0.89813	9.97573	11.6978	2.39722e-11	5.13374e-09	16.0972
3178147	NM_001912	CTSL1	cathepsin L1	9q21-q22	1.21767	7.28623	11.6664	2.53231e-11	5.34086e-09	16.0432
3300597	NM_013451	MYOF	myoferlin	10q24	1.59303	7.25417	11.5625	3.03788e-11	6.31153e-09	15.8639
3907234	NM_002999	SDC4	syndecan 4	20q12	0.838807	8.55463	11.4621	3.62562e-11	7.20981e-09	15.6895
3908963	NM_004776	B4GALT5	UDP-Gal:betaGlcNAc beta 1,4- galactosyltransferase, polypeptide 5	20q13.1-q13.2	0.887787	9.40595	11.4196	3.90908e-11	7.66399e-09	15.6153
3251393	NM_019058	DDIT4	DNA-damage-inducible transcript 4	10pter-q26.12	1.20641	8.72594	11.3608	4.33939e-11	8.3895e-09	15.5123
3751042	NM_138463	TLCD1	TLC domain containing 1	17q11.2	0.85133	6.68199	11.3441	4.47049e-11	8.52455e-09	15.483
3043264	NM_175061	JAZF1	JAZF zinc finger 1	7p15.2-p15.1	0.920193	8.50111	11.1754	6.04672e-11	1.10313e-08	15.1848
3127584	NM_004430	EGR3	early growth response 3	8p23-p21	1.51343	7.93809	11.1704	6.10211e-11	1.10313e-08	15.1758
2933331	NM_016224	SNX9	sorting nexin 9	6q25.1-q26	0.939617	9.15657	11.1535	6.28994e-11	1.12251e-08	15.1459
3692928	NM_031885	BBS2	Bardet-Biedl syndrome 2	16q21	-1.09549	7.66489	-11.1399	6.44712e-11	1.13124e-08	15.1215
3696142	NM_022355	DPEP2	dipeptidase 2	16q22.1	-0.825909	7.76179	-11.1352	6.50136e-11	1.13124e-08	15.1132
2363248	NM_002348	LY9	lymphocyte antigen 9	1q21.3-q22	-1.31412	9.05692	-11.1124	6.77486e-11	1.16273e-08	15.0725
3129731	NM_057158	DUSP4	dual specificity phosphatase 4	8p12-p11	1.08971	8.45822	11.1063	6.84939e-11	1.16273e-08	15.0617
2367599	NM_000639	FASLG	Fas ligand (TNF superfamily, member 6)	1q23	1.09262	7.2491	11.0213	7.99104e-11	1.34018e-08	14.9094
2363042	NM_003768	PEA15	phosphoprotein enriched in astrocytes 15	1q21.1	0.773207	9.9472	10.9853	8.53114e-11	1.41373e-08	14.8447
2497161	NM_003853	IL18RAP	interleukin 18 receptor accessory protein	2q12	1.6457	8.36799	10.9222	9.57287e-11	1.54947e-08	14.7308
3103293	NM_172037	RDH10	retinol dehydrogenase 10 (all-trans)	8q21.11	1.23119	9.11973	10.8874	1.02022e-10	1.63235e-08	14.6679
2830861	NM_001964	EGR1	early growth response 1	5q31.1	1.57286	11.0105	10.8459	1.10096e-10	1.74151e-08	14.5925
2936857	NM_001040001	MLLT4	myeloid/lymphoid or mixed-lineage leukemia (trithorax homolog, Drosophila); translocated to, 4	6q27	0.97371	8.16319	10.8216	1.15141e-10	1.80085e-08	14.5482
2379132	NM_001040619	ATF3	activating transcription factor 3	1q32.3	1.62874	6.75799	10.798	1.20252e-10	1.8599e-08	14.5052
3023483	NM_020704	FAM40B	family with sequence similarity 40, member B	7q32.1	1.2269	7.85251	10.7369	1.34599e-10	2.05869e-08	14.3937
3115008	NM_025195	TRIB1	tribbles homolog 1 (Drosophila)	8q24.13	1.01113	8.65508	10.7311	1.36063e-10	2.05869e-08	14.383
3526831	NM_007368	RASA3	RAS p21 protein activator 3	13q34	-0.965179	9.32878	-10.6565	1.56256e-10	2.3388e-08	14.246
2548699	NM_000104	CYP1B1	cytochrome P450, family 1, subfamily B, polypeptide 1	2p21	1.29564	8.28174	10.637	1.6203e-10	2.39942e-08	14.21
2443370	NM_000130	F5	coagulation factor V (proaccelerin, labile factor)	1q23	0.924327	8.25008	10.5757	1.81657e-10	2.60995e-08	14.0968
3301914	NM_152309	PIK3AP1	phosphoinositide-3-kinase adaptor protein 1	10q24.1	0.790122	7.07602	10.575	1.81871e-10	2.60995e-08	14.0956
3462816	NM_007350	PHLDA1	pleckstrin homology-like domain, family A, member 1	12q15	0.932689	8.37721	10.5679	1.84329e-10	2.61822e-08	14.0823
4011096	NM_021783	EDA2R	ectodysplasin A2 receptor	Xq12	1.63689	6.71	10.5573	1.88019e-10	2.64365e-08	14.0627
2948630	NM_003897	IER3	immediate early response 3	6p21.3	0.9292	9.79308	10.4837	2.15831e-10	2.97462e-08	13.926
2565119	NM_004418	DUSP2	dual specificity phosphatase 2	2q11	0.821282	8.58848	10.4368	2.35748e-10	3.21726e-08	13.8385
2523354	NM_173511	FAM117B	family with sequence similarity 117, member B	2q33.2	-1.09526	9.08292	-10.4166	2.44896e-10	3.30966e-08	13.8007
3786471	NM_015559	SETBP1	SET binding protein 1	18q21.1	0.831419	6.566	10.1797	3.84301e-10	4.86315e-08	13.3537
3177111	NM_006180	NTRK2	neurotrophic tyrosine kinase, receptor, type 2	9q22.1	0.905048	6.2504	10.147	4.09127e-10	5.04308e-08	13.2916
2922631	NM_013352	DSE	dermatan sulfate epimerase	6q22	0.861196	6.76707	10.1384	4.1595e-10	5.07897e-08	13.2752
2732273	NM_018243	SEPT11	septin 11	4q21.1	0.815456	9.67869	10.0433	4.99678e-10	5.89372e-08	13.0931
2746693	NM_024605	ARHGAP10	Rho GTPase activating protein 10	4q31.23	0.947184	6.98109	10.0154	5.27346e-10	6.06666e-08	13.0396
2477073	NM_016441	CRIM1	cysteine rich transmembrane BMP regulator 1 (chordin-like)	2p21	0.858712	7.41039	9.98797	5.56126e-10	6.29372e-08	12.9868
2457261	NM_007207	DUSP10	dual specificity phosphatase 10	1q41	1.07644	8.27977	9.95076	5.97792e-10	6.60418e-08	12.915
3957790	NM_052880	PIK3IP1	phosphoinositide-3-kinase interacting protein 1	22q12.2	-1.34071	8.82619	-9.9278	6.25109e-10	6.7783e-08	12.8706
2784279	NM_021803	IL21	interleukin 21	4q26-q27	1.34845	5.56348	9.92529	6.28161e-10	6.7783e-08	12.8658
3041816	NM_004403	DFNA5	deafness, autosomal dominant 5	7p15	1.58553	5.55748	9.8119	7.83978e-10	8.08368e-08	12.6455
3475350	NR_002809	LOC338799	hypothetical LOC338799	12q24.31	-0.769963	7.18296	-9.79021	8.18076e-10	8.2519e-08	12.6032
2405312	NM_001127361	RNF19B	ring finger protein 19B	1p35.1	0.963078	9.22362	9.76054	8.67209e-10	8.68457e-08	12.5452
3454331	NM_001113546	LIMA1	LIM domain and actin binding 1	12q13	0.768562	9.51768	9.75629	8.74497e-10	8.695e-08	12.5369
2709606	NM_052969	RPL39L	ribosomal protein L39-like	3q27	0.95591	7.40128	9.69531	9.86224e-10	9.73634e-08	12.4173
2910138	NM_002190	IL17A	interleukin 17A	6p12	1.97529	7.16516	9.6036	1.18278e-09	1.14335e-07	12.2365
2830946	NM_001903	CTNNA1	catenin (cadherin-associated protein), alpha 1, 102kDa	5q31	0.817382	8.07679	9.57394	1.25467e-09	1.20448e-07	12.1778
3862108	NM_001828	CLC	Charcot-Leyden crystal protein	19q13.1	-1.88438	6.98484	-9.56016	1.28958e-09	1.22191e-07	12.1505
3341024	NM_015516	TSKU	tsukushi small leucine rich proteoglycan homolog (Xenopus laevis)	11q13.5	0.881873	6.55553	9.54156	1.3383e-09	1.2448e-07	12.1136
2455418	NM_005401	PTPN14	protein tyrosine phosphatase, non-receptor type 14	1q32.2	1.00414	6.10918	9.43297	1.6633e-09	1.50345e-07	11.8972
3924783	NM_206962	PRMT2	protein arginine methyltransferase 2	21q22.3	-0.783613	8.105	-9.3592	1.92965e-09	1.72693e-07	11.7493
2353988	NM_017709	FAM46C	family with sequence similarity 46, member C	1p12	0.845832	9.12834	9.35082	1.96259e-09	1.72693e-07	11.7324
3018605	NM_000441	SLC26A4	solute carrier family 26, member 4	7q31	0.859982	6.15411	9.33162	2.04022e-09	1.75933e-07	11.6938
3461105	NM_000619	IFNG	interferon, gamma	12q14	1.96135	7.39324	9.28134	2.25891e-09	1.91732e-07	11.5924
3415229	NM_002135	NR4A1	nuclear receptor subfamily 4, group A, member 1	12q13	0.850361	7.97796	9.27377	2.29384e-09	1.93517e-07	11.5771
2903189	NM_019111	HLA-DRA	major histocompatibility complex, class II, DR alpha	6p21.3	1.12318	8.95442	9.24817	2.41629e-09	2.02619e-07	11.5253
3643938	NM_024600	TMEM204	transmembrane protein 204	16p13.3	-0.8559	10.2687	-9.24257	2.44396e-09	2.03712e-07	11.5139
2878273	NM_001945	HBEGF	heparin-binding EGF-like growth factor	5q23	1.37887	9.13386	9.21795	2.5695e-09	2.11642e-07	11.464
2828356	NM_000758	CSF2	colony stimulating factor 2 (granulocyte-macrophage)	5q31.1	1.13929	8.69692	9.21097	2.6063e-09	2.1341e-07	11.4498
3402506	NM_001242	CD27	CD27 molecule	12p13	-0.928159	10.8218	-9.20123	2.65854e-09	2.16414e-07	11.4301
3579546	NM_004184	WARS	tryptophanyl-tRNA synthetase	14q32.31	0.796818	11.2648	9.18538	2.74587e-09	2.21204e-07	11.3979
3820443	NM_000201	ICAM1	intercellular adhesion molecule 1	19p13.3-p13.2	0.97503	9.38046	9.1848	2.74916e-09	2.21204e-07	11.3967
2848265	NM_138809	CMBL	carboxymethylenebutenolidase homolog (Pseudomonas)	5p15.2	0.803422	6.7743	9.14506	2.98167e-09	2.37171e-07	11.3158
3046062	NM_001177506	AOAH	acyloxyacyl hydrolase (neutrophil)	7p14-p12	0.947669	8.55784	9.12387	3.11388e-09	2.43513e-07	11.2725
2515627	NM_000210	ITGA6	integrin, alpha 6	2q31.1	-1.19136	8.50457	-9.09726	3.28851e-09	2.5468e-07	11.2181
2530713	NM_004591	CCL20	chemokine (C-C motif) ligand 20	2q33-q37	1.21356	5.9298	9.09656	3.29327e-09	2.5468e-07	11.2167
3610958	NM_000875	IGF1R	insulin-like growth factor 1 receptor	15q26.3	-1.23279	6.49459	-9.07062	3.47342e-09	2.65659e-07	11.1636
3320717	NM_014632	MICAL2	microtubule associated monoxygenase, calponin and LIM domain containing 2	11p15.3	0.79808	8.78236	9.04737	3.64358e-09	2.77151e-07	11.1159
2657546	NM_198485	TPRG1	tumor protein p63 regulated 1	3q28	0.869523	6.33014	9.01996	3.85533e-09	2.87888e-07	11.0596
3430125	NA	NA	NA	NA	-1.95167	5.52755	-9.01929	3.86063e-09	2.87888e-07	11.0582
3971219	NM_001168648	CNKSR2	connector enhancer of kinase suppressor of Ras 2	Xp22.12	-0.874793	7.3127	-9.01873	3.86506e-09	2.87888e-07	11.0571
3127703	NM_003842	TNFRSF10B	tumor necrosis factor receptor superfamily, member 10b	8p22-p21	1.13195	8.14828	9.011	3.92719e-09	2.89241e-07	11.0412
3864551	NM_002659	PLAUR	plasminogen activator, urokinase receptor	19q13	0.879807	7.68723	8.94872	4.46687e-09	3.18866e-07	10.9128
3405515	NM_030817	APOLD1	apolipoprotein L domain containing 1	12p13.1	0.840988	7.6613	8.92514	4.69058e-09	3.31436e-07	10.864
3430086	NM_152772	TCP11L2	t-complex 11 (mouse)-like 2	12q23.3	-1.64545	8.3469	-8.90942	4.84617e-09	3.407e-07	10.8315
3451814	NM_001145108	NELL2	NEL-like 2 (chicken)	12q13.11-q13.12	-1.18521	9.37112	-8.89311	5.01323e-09	3.50674e-07	10.7977
3291601	NM_000399	EGR2	early growth response 2	10q21.1	1.33889	10.0935	8.87335	5.22361e-09	3.63563e-07	10.7567
2902416	NM_000594	TNF	tumor necrosis factor	6p21.3	0.832193	10.3242	8.8509	5.47357e-09	3.79065e-07	10.7101
3191352	NM_014286	NCS1	neuronal calcium sensor 1	9q34	0.924774	6.62294	8.84384	5.5548e-09	3.79207e-07	10.6954
3551728	NA	NA	NA	NA	-0.984598	9.06572	-8.82931	5.72574e-09	3.88792e-07	10.6651
2957462	NM_001512	GSTA4	glutathione S-transferase alpha 4	6p12.1	0.981882	6.72648	8.82411	5.78819e-09	3.89235e-07	10.6543
2369339	NM_152663	RALGPS2	Ral GEF with PH domain and SH3 binding motif 2	1q25.2	-0.909437	6.11478	-8.81417	5.90954e-09	3.95485e-07	10.6336
3257192	NM_001547	IFIT2	interferon-induced protein with tetratricopeptide repeats 2	10q23-q25	2.97981	7.67883	8.78971	6.2197e-09	4.12277e-07	10.5826
2579572	NM_014795	ZEB2	zinc finger E-box binding homeobox 2	2q22.3	0.965853	7.05024	8.78446	6.28832e-09	4.12893e-07	10.5716
2415084	NM_002228	JUN	jun oncogene	1p32-p31	0.980418	8.58971	8.7732	6.43836e-09	4.16847e-07	10.5481
2546054	NM_022128	RBKS	ribokinase	2p23.3	0.821608	7.02811	8.71508	7.2734e-09	4.62309e-07	10.4264
3889624	ENST00000371497	TSHZ2	teashirt zinc finger homeobox 2	20q13.2	-1.09097	7.51453	-8.71095	7.33678e-09	4.64218e-07	10.4177
3349453	NM_017868	TTC12	tetratricopeptide repeat domain 12	11q23.2	-0.768367	7.88883	-8.70768	7.38745e-09	4.65309e-07	10.4109
3461146	NM_020525	IL22	interleukin 22	12q15	1.61517	9.01275	8.67488	7.91553e-09	4.9407e-07	10.342
2341083	NM_001924	GADD45A	growth arrest and DNA-damage-inducible, alpha	1p31.2-p31.1	0.954931	7.16306	8.67304	7.94641e-09	4.9407e-07	10.3381
3647993	NM_000246	CIITA	class II, major histocompatibility complex, transactivator	16p13	0.809418	7.61463	8.67279	7.95056e-09	4.9407e-07	10.3376
2651828	NM_003262	SEC62	SEC62 homolog (S. cerevisiae)	3q26.2	-0.811609	7.813	-8.65852	8.19341e-09	5.06899e-07	10.3075
2950329	NM_033554	HLA-DPA1	major histocompatibility complex, class II, DP alpha 1	6p21.3	0.840678	10.0191	8.63977	8.52423e-09	5.25032e-07	10.268
2973232	NM_001012279	C6orf174	chromosome 6 open reading frame 174	6q22.33	0.990057	7.30229	8.62941	8.71283e-09	5.31941e-07	10.2462
3945684	NM_001166003	APOBEC3H	apolipoprotein B mRNA editing enzyme, catalytic polypeptide-like 3H	22q13.1	1.23152	8.1951	8.6209	8.87102e-09	5.39234e-07	10.2282
3387259	NM_144665	SESN3	sestrin 3	11q21	-1.26837	9.62432	-8.5834	9.60397e-09	5.76238e-07	10.149
2420642	NM_153259	MCOLN2	mucolipin 2	1p22	1.21703	8.18853	8.57949	9.68375e-09	5.78531e-07	10.1407
3487600	NM_001128303	C13orf31	chromosome 13 open reading frame 31	13q14.11	1.21986	6.37321	8.57567	9.76251e-09	5.80744e-07	10.1326
3449910	NM_001113402	AMN1	antagonist of mitotic exit network 1 homolog (S. cerevisiae)	12p11.21	-1.19298	7.30399	-8.53596	1.06214e-08	6.25884e-07	10.0484
2701018	NM_013308	GPR171	G protein-coupled receptor 171	3q25.1	0.851896	10.6522	8.53399	1.06659e-08	6.25884e-07	10.0443
2448382	NM_000963	PTGS2	prostaglandin-endoperoxide synthase 2 (prostaglandin G/H synthase and cyclooxygenase)	1q25.2-q25.3	0.968544	6.27047	8.53244	1.07012e-08	6.25884e-07	10.041
3185498	NM_001860	SLC31A2	solute carrier family 31 (copper transporters), member 2	9q31-q32	0.818686	7.7117	8.49643	1.15535e-08	6.72908e-07	9.96444
3282601	NM_173496	MPP7	membrane protein, palmitoylated 7 (MAGUK p55 subfamily member 7)	10p12.1	-1.20284	8.08071	-8.48802	1.17627e-08	6.82236e-07	9.94652
3263743	NM_004419	DUSP5	dual specificity phosphatase 5	10q25	0.843084	9.50856	8.41434	1.37685e-08	7.9526e-07	9.78928
3933566	NM_024022	TMPRSS3	transmembrane protease, serine 3	21q22.3	0.918732	6.993	8.40952	1.39114e-08	8.00191e-07	9.77897
3356038	NM_138788	TMEM45B	transmembrane protein 45B	11q24.3	-1.00945	7.43375	-8.35752	1.55538e-08	8.83709e-07	9.66751
3259253	NM_001776	ENTPD1	ectonucleoside triphosphate diphosphohydrolase 1	10q24	1.019	7.34281	8.33834	1.62088e-08	9.13466e-07	9.62631
2875193	NM_004199	P4HA2	prolyl 4-hydroxylase, alpha polypeptide II	5q31	0.894821	7.3222	8.31635	1.69945e-08	9.53885e-07	9.57902
3609592	NM_018349	MCTP2	multiple C2 domains, transmembrane 2	15q26.2	0.889244	7.64566	8.28417	1.82162e-08	1.01428e-06	9.50967
2340930	NM_144701	IL23R	interleukin 23 receptor	1p31.3	1.13844	5.58494	8.21863	2.09915e-08	1.12819e-06	9.368
2831519	NM_032412	C5orf32	chromosome 5 open reading frame 32	5q31.3	0.835503	7.63508	8.19261	2.22105e-08	1.18456e-06	9.31159
3593575	NM_003645	SLC27A2	solute carrier family 27 (fatty acid transporter), member 2	15q21.2	1.13451	8.10923	8.10655	2.67871e-08	1.40179e-06	9.12438
2709778	NM_001706	BCL6	B-cell CLL/lymphoma 6	3q27	0.905683	8.93248	8.10122	2.71006e-08	1.41289e-06	9.11275
3790704	NM_021127	PMAIP1	phorbol-12-myristate-13-acetate-induced protein 1	18q21.32	1.22582	9.07812	8.07484	2.87094e-08	1.44273e-06	9.05511
2883349	NM_032782	HAVCR2	hepatitis A virus cellular receptor 2	5q33.3	0.870333	8.9156	8.03218	3.15203e-08	1.5504e-06	8.96176
3469180	NM_032148	SLC41A2	solute carrier family 41, member 2	12q23.3	1.26144	6.71019	8.01219	3.29336e-08	1.61421e-06	8.91792
3797015	NM_001143823	ZFP161	zinc finger protein 161 homolog (mouse)	18pter-p11.2	-0.831611	8.30899	-7.97748	3.5544e-08	1.71202e-06	8.84168
2345816	NM_198460	GBP6	guanylate binding protein family, member 6	1p22.2	-1.1456	6.84304	-7.9429	3.83569e-08	1.81608e-06	8.76554
2452948	NM_000572	IL10	interleukin 10	1q31-q32	1.27948	7.65714	7.92199	4.0168e-08	1.88262e-06	8.71942
3683845	NM_173475	DCUN1D3	DCN1, defective in cullin neddylation 1, domain containing 3 (S. cerevisiae)	16p12.3	0.944099	8.60282	7.91941	4.03971e-08	1.88701e-06	8.71374
2776088	NM_139076	FAM175A	family with sequence similarity 175, member A	4q21.21-q21.23	-0.850109	7.97984	-7.89945	4.22188e-08	1.9655e-06	8.66965
3817380	NM_005755	EBI3	Epstein-Barr virus induced 3	19p13.3	0.827718	6.91503	7.88851	4.3252e-08	1.98702e-06	8.64548
2701033	NM_001081455	P2RY14	purinergic receptor P2Y, G-protein coupled, 14	3q24-q25.1	1.07703	7.72697	7.83389	4.88166e-08	2.21344e-06	8.52448
2902736	NM_001040437	C6orf48	chromosome 6 open reading frame 48	6p21.3	-0.765818	9.81006	-7.75404	5.83052e-08	2.593e-06	8.34689
3544525	NM_005252	FOS	FBJ murine osteosarcoma viral oncogene homolog	14q24.3	1.66312	8.84526	7.74009	6.01479e-08	2.64605e-06	8.31578
2375664	NM_006763	BTG2	BTG family, member 2	1q32	0.794537	9.99709	7.73902	6.02915e-08	2.64605e-06	8.31339
2867873	NM_012081	ELL2	elongation factor, RNA polymerase II, 2	5q15	0.867592	8.76637	7.68587	6.78977e-08	2.95355e-06	8.19459
2372781	NM_002922	RGS1	regulator of G-protein signaling 1	1q31	1.08919	9.1153	7.67389	6.97443e-08	3.02442e-06	8.16776
4054204	NM_001647	APOD	apolipoprotein D	3q26.2-qter	1.98456	6.48909	7.66252	7.15445e-08	3.09285e-06	8.14228
2777276	NM_004827	ABCG2	ATP-binding cassette, sub-family G (WHITE), member 2	4q22	0.914702	6.0014	7.62876	7.71758e-08	3.25542e-06	8.06651
2731542	NM_001657	AREG	amphiregulin	4q13-q21	1.0709	6.8165	7.61536	7.95358e-08	3.33475e-06	8.03639
3110272	NM_003506	FZD6	frizzled homolog 6 (Drosophila)	8q22.3-q23.1	0.787906	7.36516	7.59359	8.35262e-08	3.49154e-06	7.98744
3791254	NM_003839	TNFRSF11A	tumor necrosis factor receptor superfamily, member 11a, NFKB activator	18q22.1	0.843622	7.62516	7.58768	8.46458e-08	3.52775e-06	7.97412
2590736	NM_013436	NCKAP1	NCK-associated protein 1	2q32	0.931531	6.40521	7.49722	1.03825e-07	4.16499e-06	7.76987
2706791	NM_152240	ZMAT3	zinc finger, matrin type 3	3q26.3-q27	0.955792	8.54864	7.44514	1.1684e-07	4.56856e-06	7.65177
3443857	NM_172004	CLECL1	C-type lectin-like 1	12p13.31	1.30071	6.5601	7.41594	1.24855e-07	4.78461e-06	7.58541
3985260	NM_014710	GPRASP1	G protein-coupled receptor associated sorting protein 1	Xq22.1	-1.03149	6.9539	-7.39097	1.32158e-07	4.97909e-06	7.52856
3352503	NM_015313	ARHGEF12	Rho guanine nucleotide exchange factor (GEF) 12	11q23.3	0.81878	7.49732	7.35807	1.4245e-07	5.31611e-06	7.45355
2521574	NM_006226	PLCL1	phospholipase C-like 1	2q33	-1.02732	6.98764	-7.2638	1.76744e-07	6.45743e-06	7.2378
3453712	NM_144593	RHEBL1	Ras homolog enriched in brain like 1	12q13.12	0.862754	6.17334	7.24356	1.85152e-07	6.69431e-06	7.19132
3175274	NM_006200	PCSK5	proprotein convertase subtilisin/kexin type 5	9q21.3	-0.84589	7.66009	-7.23365	1.89417e-07	6.79557e-06	7.16855
3283920	NM_018287	ARHGAP12	Rho GTPase activating protein 12	10pter-cen	-1.07384	7.47481	-7.17167	2.18469e-07	7.62178e-06	7.02582
3645947	NM_015041	CLUAP1	clusterin associated protein 1	16p13.3	-0.78872	7.42549	-7.14091	2.34543e-07	8.08128e-06	6.95482
3409211	NM_003622	PPFIBP1	PTPRF interacting protein, binding protein 1 (liprin beta 1)	12p11.23-p11.22	0.822056	7.16087	7.11883	2.46826e-07	8.38004e-06	6.90377
3443868	NM_001781	CD69	CD69 molecule	12p13-p12	0.928791	11.2848	7.09806	2.58981e-07	8.70775e-06	6.85569
2439554	NM_004833	AIM2	absent in melanoma 2	1q22	1.17624	7.85768	7.01634	3.13069e-07	1.03513e-05	6.66599
3969358	NM_015507	EGFL6	EGF-like-domain, multiple 6	Xp22	1.1461	6.743	7.00981	3.17864e-07	1.0485e-05	6.65079
2742224	NM_005841	SPRY1	sprouty homolog 1, antagonist of FGF signaling (Drosophila)	4q28.1	1.00418	7.4347	7.00797	3.19222e-07	1.05049e-05	6.64653
2931036	NM_025218	ULBP1	UL16 binding protein 1	6q25	1.80704	6.88681	7.00461	3.21733e-07	1.05625e-05	6.63869
2378068	NM_015714	G0S2	G0/G1switch 2	1q32.2	0.965144	7.41312	6.99632	3.28e-07	1.0743e-05	6.6194
2320100	NA	NA	NA	NA	-0.768533	9.36671	-6.92765	3.84992e-07	1.23197e-05	6.45918
3090053	AF495725	SLC25A37	solute carrier family 25, member 37	8p21.2	-0.81555	7.4355	-6.88833	4.22094e-07	1.32035e-05	6.36717
3672489	NM_002163	IRF8	interferon regulatory factor 8	16q24.1	0.884696	7.74985	6.87947	4.30948e-07	1.33603e-05	6.34641
2975385	NM_001134831	AHI1	Abelson helper integration site 1	6q23.3	0.838928	7.93572	6.8653	4.45501e-07	1.35995e-05	6.31319
2809810	NM_006144	GZMA	granzyme A (granzyme 1, cytotoxic T-lymphocyte-associated serine esterase 3)	5q11-q12	1.19287	10.1253	6.85717	4.54087e-07	1.37874e-05	6.2941
3212358	NA	NA	NA	NA	-0.802528	9.7741	-6.85003	4.61757e-07	1.39127e-05	6.27735
3360417	NM_000519	HBD	hemoglobin, delta	11p15.5	-1.47764	5.84438	-6.71799	6.30186e-07	1.81518e-05	5.9664
2341663	NM_001902	CTH	cystathionase (cystathionine gamma-lyase)	1p31.1	0.817437	6.10983	6.67935	6.90515e-07	1.95763e-05	5.875
3147173	NM_001040624	NCALD	neurocalcin delta	8q22.2	0.775527	7.56223	6.65955	7.23679e-07	2.01876e-05	5.8281
3778504	NM_006868	RAB31	RAB31, member RAS oncogene family	18p11.3	0.882407	5.88195	6.64162	7.5511e-07	2.09803e-05	5.78559
3214451	NM_005384	NFIL3	nuclear factor, interleukin 3 regulated	9q22	1.03199	8.731	6.61822	7.98258e-07	2.2091e-05	5.73004
2809245	NM_002203	ITGA2	integrin, alpha 2 (CD49B, alpha 2 subunit of VLA-2 receptor)	5q23-q31	0.871103	6.90392	6.59652	8.40506e-07	2.29409e-05	5.67849
2719656	NM_001775	CD38	CD38 molecule	4p15	0.807117	9.87328	6.59049	8.52653e-07	2.32269e-05	5.66414
3410384	NM_018169	C12orf35	chromosome 12 open reading frame 35	12p11.21	-0.91849	9.19971	-6.55735	9.22654e-07	2.48902e-05	5.58527
3836266	NM_006732	FOSB	FBJ murine osteosarcoma viral oncogene homolog B	19q13.32	0.866342	8.75077	6.55267	9.32989e-07	2.49754e-05	5.57414
3456688	NM_020370	GPR84	G protein-coupled receptor 84	12q13.13	0.851444	6.06195	6.54965	9.39746e-07	2.50599e-05	5.56693
4016001	NM_032441	ZMAT1	zinc finger, matrin type 1	Xq21	-1.07122	8.2746	-6.52767	9.90312e-07	2.63075e-05	5.51454
3340251	NA	NA	NA	NA	-0.835268	6.19211	-6.48544	1.09542e-06	2.88513e-05	5.41372
3012019	NM_012129	CLDN12	claudin 12	7q21	1.04473	6.12041	6.35289	1.50549e-06	3.73803e-05	5.09597
2349402	NM_020978	AMY2B	amylase, alpha 2B (pancreatic)	1p21	-1.2241	7.72386	-6.32952	1.59265e-06	3.9308e-05	5.03974
3445028	NM_006143	GPR19	G protein-coupled receptor 19	12p12.3	0.789854	8.18052	6.31016	1.66872e-06	4.06364e-05	4.99312
2497119	NM_003855	IL18R1	interleukin 18 receptor 1	2q12	0.825791	7.31648	6.17846	2.29474e-06	5.37758e-05	4.67494
2635641	NM_015480	PVRL3	poliovirus receptor-related 3	3q13	0.840357	7.12747	6.17635	2.3065e-06	5.387e-05	4.66983
3699878	NA	NA	NA	NA	-1.02546	7.13568	-6.14894	2.46518e-06	5.72877e-05	4.60339
2772414	NM_014465	SULT1B1	sulfotransferase family, cytosolic, 1B, member 1	4q13.3	-1.15051	6.6447	-6.14322	2.49971e-06	5.79376e-05	4.5895
3788976	NM_004163	RAB27B	RAB27B, member RAS oncogene family	18q21.2	-0.961601	7.96193	-6.14293	2.50147e-06	5.79376e-05	4.5888
2492496	NR_024204	NCRNA00152	non-protein coding RNA 152	2p11.2	0.767231	8.52738	6.13346	2.55971e-06	5.89225e-05	4.56582
2711034	NM_178496	C3orf59	chromosome 3 open reading frame 59	3q29	0.926714	9.30824	6.12344	2.62284e-06	6.00493e-05	4.54149
2913694	NM_133493	CD109	CD109 molecule	6q13	0.832816	7.17454	6.10846	2.72018e-06	6.16693e-05	4.50511
3753220	NM_002981	CCL1	chemokine (C-C motif) ligand 1	17q12	0.992452	7.69975	6.07914	2.92149e-06	6.55923e-05	4.43383
2988726	NM_003088	FSCN1	fascin homolog 1, actin-bundling protein (Strongylocentrotus purpuratus)	7p22	0.883822	8.64814	6.07213	2.97178e-06	6.62936e-05	4.4168
3774906	NM_003004	SECTM1	secreted and transmembrane 1	17q25	0.768567	8.41218	5.95878	3.92e-06	8.35626e-05	4.14041
3442941	NM_004054	C3AR1	complement component 3a receptor 1	12p13.31	1.01049	7.66856	5.95242	3.98161e-06	8.46076e-05	4.12484
2773972	NM_005409	CXCL11	chemokine (C-X-C motif) ligand 11	4q21.2	2.18546	6.14732	5.94789	4.02604e-06	8.51708e-05	4.11377
2828699	NM_000589	IL4	interleukin 4	5q31.1	0.769083	5.92764	5.90087	4.51814e-06	9.359e-05	3.99872
3390542	NM_002906	RDX	radixin	11q23	0.770457	8.44905	5.89891	4.53983e-06	9.38996e-05	3.99394
3781531	NM_001100619	CABLES1	Cdk5 and Abl enzyme substrate 1	18q11.2	0.810621	5.89765	5.89659	4.56578e-06	9.41565e-05	3.98826
3623552	NM_024837	ATP8B4	ATPase, class I, type 8B, member 4	15q21.2	0.905809	6.29527	5.82902	5.39091e-06	0.000108129	3.82256
2973856	NM_001017373	SAMD3	sterile alpha motif domain containing 3	6q23.1	-0.784121	7.33398	-5.77998	6.08322e-06	0.000119434	3.70209
3401756	NM_020375	C12orf5	chromosome 12 open reading frame 5	12p13.3	0.770038	7.53839	5.72686	6.93563e-06	0.000133451	3.57136
2655113	NM_017644	KLHL24	kelch-like 24 (Drosophila)	3q27.1	-0.909474	8.35294	-5.71388	7.1618e-06	0.000136565	3.53937
3022814	NM_013332	C7orf68	chromosome 7 open reading frame 68	7q32.1	0.948138	7.84561	5.66575	8.06757e-06	0.000149934	3.42069
2735409	NM_016323	HERC5	hect domain and RLD 5	4q22.1	1.44954	8.40782	5.60978	9.2684e-06	0.000168428	3.28244
2468351	NM_080657	RSAD2	radical S-adenosyl methionine domain containing 2	2p25.2	1.72098	8.51221	5.55849	1.05275e-05	0.000188358	3.15558
3140213	NM_005098	MSC	musculin	8q21	0.89763	7.77058	5.53725	1.10983e-05	0.000194816	3.10299
3930525	NR_026812	C21orf96	chromosome 21 open reading frame 96	21q22.12	-0.857009	8.56502	-5.52412	1.14671e-05	0.000200027	3.07045
3474831	NM_003733	OASL	2'-5'-oligoadenylate synthetase-like	12q24.2	1.41083	8.11198	5.49537	1.23177e-05	0.000213625	2.99922
3755510	NM_020405	PLXDC1	plexin domain containing 1	17q21.1	-0.839594	7.96631	-5.4843	1.26621e-05	0.00021841	2.97176
2761837	NM_031950	FGFBP2	fibroblast growth factor binding protein 2	4p16	-0.919547	6.22154	-5.46679	1.32271e-05	0.000225193	2.92831
2707876	NM_014398	LAMP3	lysosomal-associated membrane protein 3	3q26.3-q27	1.24992	9.17841	5.44078	1.41136e-05	0.000237243	2.86376
3699860	NA	NA	NA	NA	-0.823454	7.39001	-5.42104	1.48262e-05	0.000246572	2.81474
3507798	NM_007106	UBL3	ubiquitin-like 3	13q12-q13	-0.792712	7.59836	-5.41977	1.48734e-05	0.000247062	2.81158
2777487	NM_001015045	FAM13A	family with sequence similarity 13, member A	4q22.1	-0.995589	7.89484	-5.41676	1.49856e-05	0.000248329	2.8041
3740624	NA	NA	NA	NA	-1.03887	6.48281	-5.39883	1.56717e-05	0.000256345	2.75957
2876707	NM_000590	IL9	interleukin 9	5q31.1	1.4352	7.07668	5.39472	1.58335e-05	0.000258384	2.74935
2866704	NM_020801	ARRDC3	arrestin domain containing 3	5q14.3	-0.806152	9.40237	-5.38584	1.61885e-05	0.000262825	2.72729
3347658	NM_000051	ATM	ataxia telangiectasia mutated	11q22-q23	-0.90622	9.76036	-5.37518	1.6626e-05	0.000268174	2.70077
3096494	NA	NA	NA	NA	-1.36651	6.86676	-5.33009	1.86108e-05	0.000294055	2.58862
2731332	NM_000584	IL8	interleukin 8	4q13-q21	0.88974	6.19997	5.16803	2.79442e-05	0.000416916	2.18471
2320078	NA	NA	NA	NA	-1.27174	7.76558	-5.15481	2.8888e-05	0.000427334	2.15172
2482944	NA	NA	NA	NA	-0.96958	6.09469	-5.14068	2.99331e-05	0.000439988	2.11644
3832906	NM_172140	IL29	interleukin 29 (interferon, lambda 1)	19q13.13	0.801514	6.24163	5.12572	3.10805e-05	0.000452552	2.07909
3027956	NM_016944	TAS2R4	taste receptor, type 2, member 4	7q31.3-q32	-1.04193	7.21078	-5.0756	3.52591e-05	0.000501848	1.9539
3161082	NM_014143	CD274	CD274 molecule	9p24	0.86202	7.59113	5.04415	3.8166e-05	0.000535556	1.8753
3257204	NM_001031683	IFIT3	interferon-induced protein with tetratricopeptide repeats 3	10q24	1.42184	8.9329	5.00013	4.26446e-05	0.000586178	1.76526
2614142	NM_005126	NR1D2	nuclear receptor subfamily 1, group D, member 2	3p24.2	-0.817419	7.91616	-4.86909	5.93657e-05	0.00076445	1.43745
3096464	NA	NA	NA	NA	-0.79678	6.8513	-4.79464	7.1659e-05	0.00089301	1.25115
3902743	NM_080616	C20orf112	chromosome 20 open reading frame 112	20q11.1-q11.23	-0.887008	7.43446	-4.77667	7.49928e-05	0.000928736	1.20616
2320075	NA	NA	NA	NA	-0.901267	7.77056	-4.76346	7.7541e-05	0.000950987	1.17311
3475764	NM_032554	GPR81	G protein-coupled receptor 81	12q24.31	0.769661	6.16575	4.76087	7.80511e-05	0.00095556	1.16662
3740616	NA	NA	NA	NA	-1.1483	5.9217	-4.73545	8.32351e-05	0.00100751	1.10303
3360401	NM_000518	HBB	hemoglobin, beta	11p15.5	-1.32679	6.16798	-4.67891	9.60421e-05	0.00113616	0.961567
2903219	NA	NA	NA	NA	0.974971	6.44869	4.62454	0.000110217	0.00126585	0.82559
3766796	NM_000442	PECAM1	platelet/endothelial cell adhesion molecule	17q23	-0.8235	9.14844	-4.52096	0.00014328	0.00156252	0.566709
3263944	NM_145341	PDCD4	programmed cell death 4 (neoplastic transformation inhibitor)	10q24	-0.781404	9.00882	-4.251	0.000283796	0.00268738	-0.105874
3527722	NM_002934	RNASE2	ribonuclease, RNase A family, 2 (liver, eosinophil-derived neurotoxin)	14q24-q31	-1.01048	5.87755	-4.2108	0.000314157	0.00291185	-0.205643
3212344	NA	NA	NA	NA	-1.17898	6.17844	-4.08138	0.000435578	0.00374043	-0.525936
2373336	NM_000186	CFH	complement factor H	1q32	0.832007	6.65036	4.08031	0.000436748	0.00374712	-0.528562
2320112	NA	NA	NA	NA	-0.986134	7.3172	-4.06946	0.000448868	0.00383328	-0.555356
2775259	NM_152545	RASGEF1B	RasGEF domain family, member 1B	4q21.21	0.850628	7.16125	4.02456	0.000502632	0.00421993	-0.666029
2563785	BC032451	IGK@	immunoglobulin kappa locus	2p12	1.03453	6.82672	3.96138	0.000589257	0.00476333	-0.82141
3474547	NA	NA	NA	NA	-0.995673	7.4775	-3.85239	0.000774677	0.00593478	-1.08826
2320063	NA	NA	NA	NA	-0.855084	6.76122	-3.8315	0.000816301	0.00616544	-1.13924
2320114	NA	NA	NA	NA	-1.21798	5.89757	-3.80693	0.000868079	0.00644462	-1.19911
2366287	NM_002995	XCL1	chemokine (C motif) ligand 1	1q23	0.882933	5.68171	3.75159	0.000996829	0.00719702	-1.3336

## Sheet: Infected vs Bystander 24h
PROBESETID	ACC	SYMBOL	DESCRIPTION	CYTOBAND	logFC	AveExpr	t	P.Value	adj.P.Val	B
2688499	NM_024508	ZBED2	zinc finger, BED-type containing 2	3q13.2	1.98924	9.43191	14.1951	9.55691e-12	1.33032e-07	16.66
2910138	NM_002190	IL17A	interleukin 17A	6p12	2.93831	7.16516	13.3857	2.71594e-11	1.89029e-07	15.7316
2658785	NM_153690	FAM43A	family with sequence similarity 43, member A	3q29	0.90996	7.77902	12.3332	1.14367e-10	5.30661e-07	14.4314
2493858	NM_002371	MAL	mal, T-cell differentiation protein	2cen-q13	-1.06959	12.1912	-11.2943	5.21081e-10	1.50333e-06	13.0349
3585905	NM_005503	APBA2	amyloid beta (A4) precursor protein-binding, family A, member 2	15q11-q12	-1.19663	7.64805	-11.1095	6.9004e-10	1.50333e-06	12.7737
3538087	NM_016651	DACT1	dapper, antagonist of beta-catenin, homolog 1 (Xenopus laevis)	14q23.1	-1.94521	8.07729	-11.1056	6.94127e-10	1.50333e-06	12.7682
2891341	NM_002460	IRF4	interferon regulatory factor 4	6p25-p23	1.28178	10.954	11.0499	7.55983e-10	1.50333e-06	12.6887
2496907	NM_004633	IL1R2	interleukin 1 receptor, type II	2q12-q22	1.05741	6.41698	10.8392	1.04691e-09	1.82163e-06	12.3848
2340961	NM_001559	IL12RB2	interleukin 12 receptor, beta 2	1p31.3-p31.2	1.67507	8.30961	10.5854	1.55937e-09	2.41183e-06	12.0115
3662774	NM_153837	GPR114	G protein-coupled receptor 114	16q21	1.21371	8.37668	10.3866	2.14087e-09	2.64003e-06	11.7136
2603320	NM_005683	GPR55	G protein-coupled receptor 55	2q37	0.992017	7.76346	10.3505	2.26888e-09	2.64003e-06	11.6589
3300597	NM_013451	MYOF	myoferlin	10q24	2.22178	7.25417	10.3486	2.27589e-09	2.64003e-06	11.656
2829171	NM_003202	TCF7	transcription factor 7 (T-cell specific, HMG-box)	5q31.1	-1.11088	9.97626	-10.2025	2.88258e-09	3.0267e-06	11.4332
3461146	NM_020525	IL22	interleukin 22	12q15	2.61667	9.01275	10.169	3.04409e-09	3.0267e-06	11.3817
2447148	NM_002928	RGS16	regulator of G-protein signaling 16	1q25-q31	1.19426	8.27369	10.065	3.6082e-09	3.34841e-06	11.2211
2320581	NM_000302	PLOD1	procollagen-lysine 1, 2-oxoglutarate 5-dioxygenase 1	1p36.22	0.826797	8.181	9.99679	4.03656e-09	3.51181e-06	11.115
2828688	NM_002188	IL13	interleukin 13	5q31	2.19595	9.84077	9.92314	4.55909e-09	3.73309e-06	10.9997
2391172	NM_003327	TNFRSF4	tumor necrosis factor receptor superfamily, member 4	1p36	1.33683	9.36066	9.71261	6.47885e-09	4.95835e-06	10.6663
3452818	NM_001017535	VDR	vitamin D (1,25- dihydroxyvitamin D3) receptor	12q13.11	1.34121	8.57992	9.68191	6.82246e-09	4.95835e-06	10.6172
3507282	NM_002019	FLT1	fms-related tyrosine kinase 1 (vascular endothelial growth factor/vascular permeability factor receptor)	13q12	1.2824	5.75726	9.60683	7.74514e-09	4.95835e-06	10.4966
3152558	NM_174911	FAM84B	family with sequence similarity 84, member B	8q24.21	-0.98806	6.94544	-9.59531	7.89782e-09	4.95835e-06	10.478
3504193	NM_004004	GJB2	gap junction protein, beta 2, 26kDa	13q11-q12	2.33879	7.91377	9.57682	8.1494e-09	4.95835e-06	10.4482
3636391	NM_199330	HOMER2	homer homolog 2 (Drosophila)	15q24.3	0.943023	7.47163	9.55955	8.39198e-09	4.95835e-06	10.4203
3767480	NM_004655	AXIN2	axin 2	17q23-q24	-0.918967	7.43184	-9.54866	8.54887e-09	4.95835e-06	10.4026
2784279	NM_021803	IL21	interleukin 21	4q26-q27	2.0088	5.56348	9.49258	9.4062e-09	5.23737e-06	10.3116
2908762	NM_001024630	RUNX2	runt-related transcription factor 2	6p21	1.2228	9.97573	9.28985	1.33295e-08	6.93517e-06	9.97907
3191352	NM_014286	NCS1	neuronal calcium sensor 1	9q34	1.3806	6.62294	9.27916	1.35786e-08	6.93517e-06	9.96138
2326018	NM_015627	LDLRAP1	low density lipoprotein receptor adaptor protein 1	1p36-p35	-1.33371	8.56467	-9.2525	1.42214e-08	6.93517e-06	9.91719
3696142	NM_022355	DPEP2	dipeptidase 2	16q22.1	-1.17621	7.76179	-9.24339	1.44483e-08	6.93517e-06	9.90207
2919669	NM_001198	PRDM1	PR domain containing 1, with ZNF domain	6q21-q22.1	1.43594	10.3634	9.21226	1.5252e-08	7.07693e-06	9.85032
3129731	NM_057158	DUSP4	dual specificity phosphatase 4	8p12-p11	1.47939	8.45822	9.07058	1.95435e-08	8.68197e-06	9.61309
2395146	NM_001561	TNFRSF9	tumor necrosis factor receptor superfamily, member 9	1p36	1.56365	8.11128	9.05864	1.99585e-08	8.68197e-06	9.59297
3820501	NM_001111307	PDE4A	phosphodiesterase 4A, cAMP-specific (phosphodiesterase E2 dunce homolog, Drosophila)	19p13.2	0.818107	8.16013	9.02543	2.11615e-08	8.92629e-06	9.5369
3957790	NM_052880	PIK3IP1	phosphoinositide-3-kinase interacting protein 1	22q12.2	-1.92117	8.82619	-9.00307	2.20137e-08	8.93538e-06	9.49906
2461935	NM_001098722	GNG4	guanine nucleotide binding protein (G protein), gamma 4	1q42.3	0.968177	7.00921	8.99154	2.24668e-08	8.93538e-06	9.47954
4007437	NM_033518	SLC38A5	solute carrier family 38, member 5	Xp11.23	0.840517	8.80483	8.80071	3.15569e-08	1.2202e-05	9.15352
2452948	NM_000572	IL10	interleukin 10	1q31-q32	2.24197	7.65714	8.77639	3.29644e-08	1.24017e-05	9.1116
2862841	NM_016591	GCNT4	glucosaminyl (N-acetyl) transferase 4, core 2	5q12	-1.7519	7.11184	-8.75135	3.44814e-08	1.26311e-05	9.06836
3181976	NM_006981	NR4A3	nuclear receptor subfamily 4, group A, member 3	9q22	1.58057	7.49847	8.6955	3.81327e-08	1.36104e-05	8.97159
3140213	NM_005098	MSC	musculin	8q21	1.86448	7.77058	8.59757	4.55365e-08	1.58467e-05	8.80084
2828356	NM_000758	CSF2	colony stimulating factor 2 (granulocyte-macrophage)	5q31.1	1.76117	8.69692	8.54294	5.03017e-08	1.70635e-05	8.705
3471073	BC133010	C12orf76	chromosome 12 open reading frame 76	12q24.11	-0.93147	7.40296	-8.50845	5.3574e-08	1.70635e-05	8.64427
3907234	NM_002999	SDC4	syndecan 4	20q12	1.05894	8.55463	8.50477	5.39365e-08	1.70635e-05	8.63778
3030489	NM_003575	ZNF282	zinc finger protein 282	7q36.1	0.799693	8.30518	8.45228	5.93849e-08	1.83697e-05	8.54501
2945741	NM_014722	FAM65B	family with sequence similarity 65, member B	6p22.3-p21.32	-1.0427	10.2658	-8.41112	6.40565e-08	1.9384e-05	8.47198
2902407	NM_001159740	LTA	lymphotoxin alpha (TNF superfamily, member 1)	6p21.3	1.50804	11.227	8.37374	6.86286e-08	2.03258e-05	8.40546
3727928	NM_005450	NOG	noggin	17q21-q22	-1.9714	6.88876	-8.35495	7.10547e-08	2.06059e-05	8.37193
2957111	NM_052872	IL17F	interleukin 17F	6p12	1.61889	7.11774	8.29389	7.95686e-08	2.2604e-05	8.26266
2480383	NM_001430	EPAS1	endothelial PAS domain protein 1	2p21-p16	1.19962	7.79746	8.27242	8.28077e-08	2.30537e-05	8.22412
2758043	NM_001146069	MFSD10	major facilitator superfamily domain containing 10	4p16.3	0.831097	9.99563	8.25258	8.59242e-08	2.34522e-05	8.18843
2442424	NM_199351	ILDR2	immunoglobulin-like domain containing receptor 2	1q24.1	0.798763	7.19235	8.20513	9.38792e-08	2.51307e-05	8.10286
3430086	NM_152772	TCP11L2	t-complex 11 (mouse)-like 2	12q23.3	-2.44534	8.3469	-8.1668	1.0086e-07	2.59456e-05	8.03351
3339971	NM_021200	PLEKHB1	pleckstrin homology domain containing, family B (evectins) member 1	11q13.5-q14.1	-0.836197	8.26778	-8.15812	1.02515e-07	2.59456e-05	8.01777
3226253	NM_001035254	FAM102A	family with sequence similarity 102, member A	9q34.11	-1.01733	10.4401	-8.08766	1.17036e-07	2.89884e-05	7.88962
3979101	NM_174912	FAAH2	fatty acid amide hydrolase 2	Xp11.21	-1.05037	7.266	-8.08015	1.18703e-07	2.89884e-05	7.87593
2356115	NM_006472	TXNIP	thioredoxin interacting protein	1q21.1	-1.01042	11.8377	-8.0251	1.31712e-07	3.16109e-05	7.77525
2571483	NM_000575	IL1A	interleukin 1, alpha	2q14	2.12437	6.24723	7.9947	1.39522e-07	3.29178e-05	7.71946
2579572	NM_014795	ZEB2	zinc finger E-box binding homeobox 2	2q22.3	1.4003	7.05024	7.97661	1.44397e-07	3.32027e-05	7.6862
3861372	NM_170604	RASGRP4	RAS guanyl releasing protein 4	19q13.1	0.772877	7.00966	7.9726	1.455e-07	3.32027e-05	7.67882
2391150	NM_004195	TNFRSF18	tumor necrosis factor receptor superfamily, member 18	1p36.3	0.879483	8.7174	7.9074	1.64733e-07	3.63983e-05	7.55851
2369339	NM_152663	RALGPS2	Ral GEF with PH domain and SH3 binding motif 2	1q25.2	-1.40257	6.11478	-7.87631	1.74813e-07	3.73754e-05	7.50094
3031517	NM_153236	GIMAP7	GTPase, IMAP family member 7	7q36.1	-1.05362	10.8956	-7.86854	1.77431e-07	3.73754e-05	7.48652
3737242	NM_001166347	SLC26A11	solute carrier family 26, member 11	17q25.3	-0.949663	8.83384	-7.85777	1.81129e-07	3.73754e-05	7.46652
3579114	NM_138576	BCL11B	B-cell CLL/lymphoma 11B (zinc finger protein)	14q32.2	-0.85869	9.74556	-7.85144	1.83339e-07	3.73754e-05	7.45476
2807621	NM_000958	PTGER4	prostaglandin E receptor 4 (subtype EP4)	5p13.1	0.84557	9.97688	7.84351	1.86145e-07	3.73754e-05	7.44002
3115008	NM_025195	TRIB1	tribbles homolog 1 (Drosophila)	8q24.13	1.23198	8.65508	7.84082	1.87107e-07	3.73754e-05	7.43502
3461105	NM_000619	IFNG	interferon, gamma	12q14	2.61395	7.39324	7.82915	1.91344e-07	3.73754e-05	7.41331
3692928	NM_031885	BBS2	Bardet-Biedl syndrome 2	16q21	-1.44265	7.66489	-7.82144	1.94195e-07	3.73754e-05	7.39895
3610804	NM_000875	IGF1R	insulin-like growth factor 1 receptor	15q26.3	-1.5134	8.64184	-7.81811	1.95442e-07	3.73754e-05	7.39274
2766788	NM_001098634	RBM47	RNA binding motif protein 47	4p13-p12	0.95282	7.34207	7.81661	1.96006e-07	3.73754e-05	7.38995
3089360	NM_001128431	SLC39A14	solute carrier family 39 (zinc transporter), member 14	8p21.3	1.10287	8.47435	7.79613	2.03874e-07	3.83504e-05	7.35176
3023483	NM_020704	FAM40B	family with sequence similarity 40, member B	7q32.1	1.6261	7.85251	7.78698	2.07495e-07	3.8511e-05	7.33468
2320683	NM_001243	TNFRSF8	tumor necrosis factor receptor superfamily, member 8	1p36	1.01726	8.28992	7.76458	2.16643e-07	3.91646e-05	7.29281
3475350	NR_002809	LOC338799	hypothetical LOC338799	12q24.31	-1.12377	7.18296	-7.73186	2.30763e-07	4.11824e-05	7.23152
2895841	NM_004233	CD83	CD83 molecule	6p23	0.84909	7.76949	7.69495	2.47842e-07	4.31244e-05	7.16219
2363042	NM_003768	PEA15	phosphoprotein enriched in astrocytes 15	1q21.1	0.960947	9.9472	7.67047	2.59887e-07	4.4662e-05	7.11609
2331679	NM_001136493	MFSD2A	major facilitator superfamily domain containing 2A	1p34.2	0.78692	6.98168	7.64581	2.72634e-07	4.60905e-05	7.06958
3504213	NM_001110219	GJB6	gap junction protein, beta 6, 30kDa	13q11-q12.1|13q12	1.78976	7.88221	7.64044	2.75491e-07	4.60905e-05	7.05945
3451814	NM_001145108	NELL2	NEL-like 2 (chicken)	12q13.11-q13.12	-1.75863	9.37112	-7.63553	2.78132e-07	4.60905e-05	7.05018
3924783	NM_206962	PRMT2	protein arginine methyltransferase 2	21q22.3	-1.14077	8.105	-7.62932	2.81518e-07	4.61027e-05	7.03842
3751042	NM_138463	TLCD1	TLC domain containing 1	17q11.2	0.993357	6.68199	7.6189	2.87283e-07	4.64746e-05	7.01872
3430125	NA	NA	NA	NA	-2.67106	5.52755	-7.61324	2.90466e-07	4.64746e-05	7.00801
3986647	NM_001170553	VSIG1	V-set and immunoglobulin domain containing 1	Xq22.3	-2.19761	8.38716	-7.60258	2.96563e-07	4.69109e-05	6.98782
2876707	NM_000590	IL9	interleukin 9	5q31.1	2.64899	7.07668	7.58927	3.04361e-07	4.76034e-05	6.9626
3462816	NM_007350	PHLDA1	pleckstrin homology-like domain, family A, member 1	12q15	1.18876	8.37721	7.57108	3.15365e-07	4.87764e-05	6.92807
2444283	NM_003326	TNFSF4	tumor necrosis factor (ligand) superfamily, member 4	1q25	1.5112	7.35232	7.55867	3.23103e-07	4.94241e-05	6.9045
2548699	NM_000104	CYP1B1	cytochrome P450, family 1, subfamily B, polypeptide 1	2p21	1.63578	8.28174	7.54147	3.34162e-07	4.94844e-05	6.87178
3755903	NM_001165958	GSDMB	gasdermin B	17q12	-1.40412	8.2355	-7.51767	3.50115e-07	5.1301e-05	6.82643
3566949	NM_144581	C14orf149	chromosome 14 open reading frame 149	14q23.1	-0.95194	7.26629	-7.49848	3.63547e-07	5.26339e-05	6.78981
3066818	NM_005746	NAMPT	nicotinamide phosphoribosyltransferase	7q22.3	1.08519	9.48473	7.49161	3.68483e-07	5.26339e-05	6.77669
3526831	NM_007368	RASA3	RAS p21 protein activator 3	13q34	-1.21226	9.32878	-7.48875	3.70555e-07	5.26339e-05	6.77124
2537109	NM_015677	SH3YL1	SH3 domain containing, Ysc84-like 1 (S. cerevisiae)	2p25.3	-0.97783	6.84955	-7.47336	3.8194e-07	5.3703e-05	6.7418
3558375	NM_004131	GZMB	granzyme B (granzyme 2, cytotoxic T-lymphocyte-associated serine esterase 1)	14q11.2	1.68373	10.5663	7.4277	4.17882e-07	5.81692e-05	6.65428
2867873	NM_012081	ELL2	elongation factor, RNA polymerase II, 2	5q15	1.38231	8.76637	7.39501	4.45752e-07	6.08321e-05	6.59143
3985260	NM_014710	GPRASP1	G protein-coupled receptor associated sorting protein 1	Xq22.1	-1.65194	6.9539	-7.38503	4.5464e-07	6.14426e-05	6.57221
2638059	NM_001125	ADPRH	ADP-ribosylarginine hydrolase	3q13.31-q13.33	1.15011	6.40649	7.37012	4.68252e-07	6.14912e-05	6.54349
2343025	NM_174858	AK5	adenylate kinase 5	1p31	-1.75531	6.44302	-7.34209	4.95009e-07	6.43974e-05	6.48938
3376976	NM_001098671	RASGRP2	RAS guanyl releasing protein 2 (calcium and DAG-regulated)	11q13	-1.07989	8.15481	-7.32469	5.12414e-07	6.50195e-05	6.45572
3447022	NM_003034	ST8SIA1	ST8 alpha-N-acetyl-neuraminide alpha-2,8-sialyltransferase 1	12p12.1-p11.2	-0.863837	6.96172	-7.32332	5.13804e-07	6.50195e-05	6.45308
2830861	NM_001964	EGR1	early growth response 1	5q31.1	1.69234	11.0105	7.30619	5.31606e-07	6.66662e-05	6.4199
2902416	NM_000594	TNF	tumor necrosis factor	6p21.3	1.13937	10.3242	7.28733	5.51947e-07	6.80254e-05	6.38332
3608398	NM_002569	FURIN	furin (paired basic amino acid cleaving enzyme)	15q26.1	0.894533	10.4974	7.28708	5.52218e-07	6.80254e-05	6.38284
3349453	NM_017868	TTC12	tetratricopeptide repeat domain 12	11q23.2	-1.17121	7.88883	-7.27446	5.66278e-07	6.85139e-05	6.35834
2474977	NM_005253	FOSL2	FOS-like antigen 2	2p23.3	0.989483	9.48794	7.27209	5.68962e-07	6.85139e-05	6.35374
2363248	NM_002348	LY9	lymphocyte antigen 9	1q21.3-q22	-1.55219	9.05692	-7.26384	5.78401e-07	6.88148e-05	6.33771
2732273	NM_018243	SEPT11	septin 11	4q21.1	1.02741	9.67869	7.25663	5.86782e-07	6.9154e-05	6.32369
2523855	NM_005214	CTLA4	cytotoxic T-lymphocyte-associated protein 4	2q33	1.32761	9.6708	7.25272	5.91385e-07	6.9154e-05	6.31607
2731332	NM_000584	IL8	interleukin 8	4q13-q21	1.64218	6.19997	7.24869	5.96155e-07	6.9154e-05	6.30824
3103293	NM_172037	RDH10	retinol dehydrogenase 10 (all-trans)	8q21.11	1.36844	9.11973	7.2279	6.21452e-07	7.09067e-05	6.26774
3510450	NM_005780	LHFP	lipoma HMGIC fusion partner	13q12	0.868623	6.63043	7.19997	6.57184e-07	7.43739e-05	6.21324
2705748	NM_001146276	NCEH1	neutral cholesterol ester hydrolase 1	3q26.31	0.9583	7.84843	7.19475	6.64089e-07	7.45494e-05	6.20305
3321361	NM_006108	SPON1	spondin 1, extracellular matrix protein	11p15.2	-1.00849	6.72655	-7.18879	6.72066e-07	7.48413e-05	6.19141
2408681	NM_024503	HIVEP3	human immunodeficiency virus type I enhancer binding protein 3	1p34	0.775377	7.64701	7.17311	6.93543e-07	7.662e-05	6.16074
2443370	NM_000130	F5	coagulation factor V (proaccelerin, labile factor)	1q23	1.12923	8.25008	7.09457	8.12299e-07	8.76527e-05	6.00658
2333678	NM_003780	B4GALT2	UDP-Gal:betaGlcNAc beta 1,4- galactosyltransferase, polypeptide 2	1p34-p33	0.80094	8.51667	7.07543	8.44302e-07	8.98653e-05	5.96888
2939469	NM_183373	C6orf145	chromosome 6 open reading frame 145	6p25.2	0.818613	5.97796	7.07461	8.45715e-07	8.98653e-05	5.96725
2458513	NM_014698	TMEM63A	transmembrane protein 63A	1q42.12	-1.04086	10.2049	-7.05771	8.75108e-07	9.22841e-05	5.93391
2442493	NM_005814	GPA33	glycoprotein A33 (transmembrane)	1q24.1	-0.93282	6.71734	-7.01114	9.61674e-07	0.00010065	5.84185
3076076	NM_207113	SLC37A3	solute carrier family 37 (glycerol-3-phosphate transporter), member 3	7q34	-0.917967	9.53581	-7.00004	9.83599e-07	0.000102062	5.81985
3632907	NM_003612	SEMA7A	semaphorin 7A, GPI membrane anchor (John Milton Hagen blood group)	15q22.3-q23	0.77714	7.69652	6.99693	9.89822e-07	0.000102062	5.81369
3971219	NM_001168648	CNKSR2	connector enhancer of kinase suppressor of Ras 2	Xp22.12	-1.26152	7.3127	-6.98001	1.02444e-06	0.000104642	5.78013
3018605	NM_000441	SLC26A4	solute carrier family 26, member 4	7q31	1.16615	6.15411	6.97741	1.02989e-06	0.000104642	5.77495
3869275	NM_032679	ZNF577	zinc finger protein 577	19q13.41	-0.875023	7.25903	-6.95078	1.08724e-06	0.00010967	5.72204
3387259	NM_144665	SESN3	sestrin 3	11q21	-1.73574	9.62432	-6.93816	1.11558e-06	0.000111473	5.69691
2544484	NM_004036	ADCY3	adenylate cyclase 3	2p23.3	0.86175	8.23269	6.93572	1.12114e-06	0.000111473	5.69206
2690900	NM_005191	CD80	CD80 molecule	3q13.3-q21	1.59715	7.88559	6.91645	1.16609e-06	0.00011431	5.65366
3862108	NM_001828	CLC	Charcot-Leyden crystal protein	19q13.1	-2.34412	6.98484	-6.88578	1.24152e-06	0.000120013	5.59244
2941784	NM_001142393	NEDD9	neural precursor cell expressed, developmentally down-regulated 9	6p25-p24	0.862527	8.54525	6.87877	1.25946e-06	0.000120908	5.57842
3091403	NM_001979	EPHX2	epoxide hydrolase 2, cytoplasmic	8p21-p12	-1.05152	7.19687	-6.87111	1.27937e-06	0.000121978	5.5631
2864449	NM_001174072	SERINC5	serine incorporator 5	5q14.1	-0.916543	10.5698	-6.86484	1.2959e-06	0.000122713	5.55056
2492496	NR_024204	NCRNA00152	non-protein coding RNA 152	2p11.2	1.22598	8.52738	6.83697	1.37213e-06	0.000128188	5.49472
2948630	NM_003897	IER3	immediate early response 3	6p21.3	1.02742	9.79308	6.83092	1.38928e-06	0.000128925	5.48258
2883440	NM_033274	ADAM19	ADAM metallopeptidase domain 19 (meltrin beta)	5q32-q33	0.821057	10.3985	6.80947	1.45187e-06	0.000133841	5.43951
2361279	NM_170707	LMNA	lamin A/C	1q21.2-q21.3	0.82478	8.20534	6.78416	1.52948e-06	0.000140068	5.38862
3360800	NM_145040	PRKCDBP	protein kinase C, delta binding protein	11p15.4	0.804423	7.26654	6.7785	1.54741e-06	0.000140784	5.37722
3654175	NM_000418	IL4R	interleukin 4 receptor	16p12.1-p11.2	-0.830727	11.2092	-6.76552	1.58939e-06	0.000142941	5.35106
2530713	NM_004591	CCL20	chemokine (C-C motif) ligand 20	2q33-q37	1.48467	5.9298	6.76483	1.59165e-06	0.000142941	5.34967
3089853	NM_152272	CHMP7	CHMP family, member 7	8p21.3	-0.867607	8.90239	-6.75923	1.61013e-06	0.000143673	5.33839
3645947	NM_015041	CLUAP1	clusterin associated protein 1	16p13.3	-1.31627	7.42549	-6.7425	1.66669e-06	0.000147077	5.30463
3889624	ENST00000371497	TSHZ2	teashirt zinc finger homeobox 2	20q13.2	-1.52621	7.51453	-6.74171	1.66941e-06	0.000147077	5.30304
3356038	NM_138788	TMEM45B	transmembrane protein 45B	11q24.3	-1.45313	7.43375	-6.72084	1.743e-06	0.000152595	5.26086
2651828	NM_003262	SEC62	SEC62 homolog (S. cerevisiae)	3q26.2	-1.0982	7.813	-6.71011	1.7821e-06	0.000154144	5.23917
2611056	NM_138712	PPARG	peroxisome proliferator-activated receptor gamma	3p25	1.10474	6.37655	6.70991	1.78284e-06	0.000154144	5.23876
3641871	NM_018148	LINS1	lines homolog 1 (Drosophila)	15q26.3	-1.1483	8.79901	-6.70071	1.81712e-06	0.000156138	5.22014
2936857	NM_001040001	MLLT4	myeloid/lymphoid or mixed-lineage leukemia (trithorax homolog, Drosophila); translocated to, 4	6q27	1.1213	8.16319	6.67477	1.91749e-06	0.000163751	5.16756
2477073	NM_016441	CRIM1	cysteine rich transmembrane BMP regulator 1 (chordin-like)	2p21	1.0124	7.41039	6.66244	1.96719e-06	0.000166971	5.14254
3962145	NM_052945	TNFRSF13C	tumor necrosis factor receptor superfamily, member 13C	22q13.1-q13.31	-0.811047	7.16041	-6.64665	2.03275e-06	0.00017149	5.11047
2903189	NM_019111	HLA-DRA	major histocompatibility complex, class II, DR alpha	6p21.3	1.49208	8.95442	6.63375	2.088e-06	0.00017509	5.08424
2448382	NM_000963	PTGS2	prostaglandin-endoperoxide synthase 2 (prostaglandin G/H synthase and cyclooxygenase)	1q25.2-q25.3	1.28501	6.27047	6.61953	2.15069e-06	0.000179267	5.0553
3720695	NM_003250	THRA	thyroid hormone receptor, alpha (erythroblastic leukemia viral (v-erb-a) oncogene homolog, avian)	17q11.2	-0.766777	8.12122	-6.59772	2.25065e-06	0.000186482	5.01086
3065244	NM_006989	RASA4	RAS p21 protein activator 4	7q22	-0.960383	8.1968	-6.56023	2.43377e-06	0.000199008	4.93432
2877378	NM_001790	CDC25C	cell division cycle 25 homolog C (S. pombe)	5q31	0.9866	6.50051	6.55135	2.47935e-06	0.000199328	4.91616
3959350	NR_027833	APOL3	apolipoprotein L, 3	22q13.1	-0.8372	8.71234	-6.54857	2.49384e-06	0.000199328	4.91046
2968287	NA	NA	NA	NA	-1.0685	8.81781	-6.54635	2.50545e-06	0.000199328	4.90591
2967989	NM_198081	SCML4	sex comb on midleg-like 4 (Drosophila)	6q21	-1.00276	7.5652	-6.54626	2.50592e-06	0.000199328	4.90573
2809245	NM_002203	ITGA2	integrin, alpha 2 (CD49B, alpha 2 subunit of VLA-2 receptor)	5q23-q31	1.38516	6.90392	6.53449	2.56839e-06	0.000201989	4.88163
3129948	NM_016127	TMEM66	transmembrane protein 66	8p12	-0.904193	11.4196	-6.52427	2.6239e-06	0.000204453	4.86071
3951768	AK292689	CECR1	cat eye syndrome chromosome region, candidate 1	22q11.2	-1.26823	8.7643	-6.52332	2.6291e-06	0.000204453	4.85877
3127584	NM_004430	EGR3	early growth response 3	8p23-p21	1.59983	7.93809	6.51626	2.6683e-06	0.000206348	4.84429
2816459	NM_001992	F2R	coagulation factor II (thrombin) receptor	5q13	1.34782	8.34291	6.48415	2.85414e-06	0.000218295	4.77838
3791254	NM_003839	TNFRSF11A	tumor necrosis factor receptor superfamily, member 11a, NFKB activator	18q22.1	1.23463	7.62516	6.4665	2.96196e-06	0.000223576	4.74209
3584443	NM_022807	SNRPN	small nuclear ribonucleoprotein polypeptide N	15q11.2	-0.876347	7.1187	-6.45107	3.05963e-06	0.00022701	4.71032
3147020	NM_001042510	ZNF706	zinc finger protein 706	8q22.3	-1.18131	6.96766	-6.43762	3.14748e-06	0.000231814	4.68261
3377988	NM_005438	FOSL1	FOS-like antigen 1	11q13	1.00576	7.44975	6.40599	3.36445e-06	0.0002452	4.61734
2349402	NM_020978	AMY2B	amylase, alpha 2B (pancreatic)	1p21	-2.05359	7.72386	-6.38469	3.51915e-06	0.000253817	4.57332
3410384	NM_018169	C12orf35	chromosome 12 open reading frame 35	12p11.21	-1.42465	9.19971	-6.36965	3.63275e-06	0.000258591	4.5422
2655113	NM_017644	KLHL24	kelch-like 24 (Drosophila)	3q27.1	-1.56205	8.35294	-6.36857	3.64109e-06	0.000258591	4.53996
3449910	NM_001113402	AMN1	antagonist of mitotic exit network 1 homolog (S. cerevisiae)	12p11.21	-1.61894	7.30399	-6.36448	3.67272e-06	0.00025898	4.53149
2746693	NM_024605	ARHGAP10	Rho GTPase activating protein 10	4q31.23	1.13948	6.98109	6.36306	3.68376e-06	0.00025898	4.52855
2365210	NM_012474	UCK2	uridine-cytidine kinase 2	1q23	1.09475	8.9005	6.33915	3.87498e-06	0.000268747	4.47898
3465409	NM_001731	BTG1	B-cell translocation gene 1, anti-proliferative	12q22	-0.85252	11.5091	-6.33407	3.91691e-06	0.000269918	4.46844
3739431	NM_001004431	METRNL	meteorin, glial cell differentiation regulator-like	17q25.3	0.869777	7.39035	6.32821	3.96582e-06	0.000271203	4.45629
3830680	NM_014383	ZBTB32	zinc finger and BTB domain containing 32	19q13.1	0.95339	7.86148	6.32718	3.97452e-06	0.000271203	4.45414
3969396	NM_152634	TCEANC	transcription elongation factor A (SII) N-terminal and central domain containing	Xp22.2	-1.32668	7.20897	-6.31516	4.07715e-06	0.000275504	4.42917
3647993	NM_000246	CIITA	class II, major histocompatibility complex, transactivator	16p13	1.06317	7.61463	6.30296	4.18403e-06	0.000281361	4.40382
3847989	NM_001252	CD70	CD70 molecule	19p13	1.19658	8.55283	6.28545	4.34258e-06	0.00028541	4.36739
3031544	NM_130759	GIMAP1	GTPase, IMAP family member 1	7q36.1	-1.01883	10.0737	-6.285	4.34676e-06	0.00028541	4.36644
2949380	NM_006295	VARS	valyl-tRNA synthetase	6p21.3	0.796947	9.11624	6.28074	4.38627e-06	0.000286593	4.35758
3320717	NM_014632	MICAL2	microtubule associated monoxygenase, calponin and LIM domain containing 2	11p15.3	0.960223	8.78236	6.27864	4.40595e-06	0.000286593	4.35319
3456955	NM_001098815	KIAA0748	KIAA0748	12q13.2	-0.830453	10.4188	-6.27309	4.45817e-06	0.000288641	4.34165
3786471	NM_015559	SETBP1	SET binding protein 1	18q21.1	0.868497	6.566	6.2553	4.63023e-06	0.000295168	4.30455
3282601	NM_173496	MPP7	membrane protein, palmitoylated 7 (MAGUK p55 subfamily member 7)	10p12.1	-1.64429	8.08071	-6.25392	4.6438e-06	0.000295168	4.30168
3291601	NM_000399	EGR2	early growth response 2	10q21.1	1.59331	10.0935	6.24181	4.76517e-06	0.000300023	4.27641
3610958	NM_000875	IGF1R	insulin-like growth factor 1 receptor	15q26.3	-1.55251	6.49459	-6.23799	4.80411e-06	0.000300023	4.26843
2565119	NM_004418	DUSP2	dual specificity phosphatase 2	2q11	0.770137	8.58848	6.21571	5.03784e-06	0.000313066	4.22189
3175274	NM_006200	PCSK5	proprotein convertase subtilisin/kexin type 5	9q21.3	-1.32649	7.66009	-6.21025	5.09691e-06	0.000314309	4.21046
3710277	NM_020233	C17orf48	chromosome 17 open reading frame 48	17p13.1	-1.07765	6.87734	-6.20597	5.14373e-06	0.000315422	4.2015
3551728	NA	NA	NA	NA	-1.25954	9.06572	-6.19764	5.23602e-06	0.000318497	4.18408
3534886	NM_172193	KLHDC1	kelch domain containing 1	14q21.3	-1.47052	6.76601	-6.14475	5.8634e-06	0.000349215	4.07317
2515627	NM_000210	ITGA6	integrin, alpha 6	2q31.1	-1.49432	8.50457	-6.13916	5.93411e-06	0.000351501	4.06143
3352948	NM_003105	SORL1	sortilin-related receptor, L(DLR class) A repeats-containing	11q23.2-q24.2	-1.16012	10.0901	-6.1296	6.05698e-06	0.000356277	4.04134
3817380	NM_005755	EBI3	Epstein-Barr virus induced 3	19p13.3	1.19854	6.91503	6.12695	6.09152e-06	0.000356277	4.03577
3283920	NM_018287	ARHGAP12	Rho GTPase activating protein 12	10pter-cen	-1.62052	7.47481	-6.1191	6.19498e-06	0.000360213	4.01926
3454331	NM_001113546	LIMA1	LIM domain and actin binding 1	12q13	0.805213	9.51768	6.11599	6.23645e-06	0.000360213	4.01272
3855985	NM_021030	ZNF14	zinc finger protein 14	19p13.3-p13.2	-1.24647	6.84836	-6.11029	6.31327e-06	0.000363143	4.00072
2340930	NM_144701	IL23R	interleukin 23 receptor	1p31.3	1.35686	5.58494	6.1067	6.36218e-06	0.000364451	3.99315
2591837	NM_014585	SLC40A1	solute carrier family 40 (iron-regulated transporter), member 1	2q32	-1.1811	7.52382	-6.10077	6.44373e-06	0.00036624	3.98067
3284073	NM_025209	EPC1	enhancer of polycomb homolog 1 (Drosophila)	10p11	-0.770293	9.16931	-6.1006	6.44604e-06	0.00036624	3.98032
2988726	NM_003088	FSCN1	fascin homolog 1, actin-bundling protein (Strongylocentrotus purpuratus)	7p22	1.47309	8.64814	6.08624	6.64809e-06	0.000373926	3.95007
2367599	NM_000639	FASLG	Fas ligand (TNF superfamily, member 6)	1q23	1.10373	7.2491	6.07797	6.76746e-06	0.000376013	3.93262
3397877	NM_001142685	ARHGAP32	Rho GTPase activating protein 32	11q24-q25	-0.855617	6.61453	-6.0771	6.78012e-06	0.000376013	3.93079
3908963	NM_004776	B4GALT5	UDP-Gal:betaGlcNAc beta 1,4- galactosyltransferase, polypeptide 5	20q13.1-q13.2	0.873017	9.40595	6.06927	6.8953e-06	0.000379378	3.91428
3178147	NM_001912	CTSL1	cathepsin L1	9q21-q22	1.17818	7.28623	6.02304	7.61776e-06	0.000409418	3.8166
3353640	NM_020716	GRAMD1B	GRAM domain containing 1B	11q24.1	0.989557	7.92544	6.01234	7.79584e-06	0.000417377	3.79394
2345816	NM_198460	GBP6	guanylate binding protein family, member 6	1p22.2	-1.58322	6.84304	-5.9886	8.2061e-06	0.00043433	3.74366
2830946	NM_001903	CTNNA1	catenin (cadherin-associated protein), alpha 1, 102kDa	5q31	0.928367	8.07679	5.97975	8.36469e-06	0.000437731	3.72489
3766796	NM_000442	PECAM1	platelet/endothelial cell adhesion molecule	17q23	-1.61433	9.14844	-5.97339	8.48066e-06	0.000440893	3.71139
2950329	NM_033554	HLA-DPA1	major histocompatibility complex, class II, DP alpha 1	6p21.3	1.03828	10.0191	5.97297	8.48845e-06	0.000440893	3.71049
3975227	NM_000240	MAOA	monoamine oxidase A	Xp11.3	1.19505	6.14036	5.9658	8.62109e-06	0.000444726	3.69529
2323559	NM_016183	MRTO4	mRNA turnover 4 homolog (S. cerevisiae)	1p36.13	0.953853	8.05218	5.94243	9.06889e-06	0.000465826	3.64564
2854327	NM_001465	FYB	FYN binding protein	5p13.1	-0.77848	11.0845	-5.93844	9.1478e-06	0.000468152	3.63714
2521574	NM_006226	PLCL1	phospholipase C-like 1	2q33	-1.40845	6.98764	-5.92399	9.43916e-06	0.000476062	3.6064
3096476	NA	NA	NA	NA	-1.18711	7.6554	-5.9218	9.48404e-06	0.000476599	3.60175
2714818	NM_175918	CRIPAK	cysteine-rich PAK1 inhibitor	4p16.3	-0.788717	7.42752	-5.91039	9.72187e-06	0.000485048	3.57746
3318443	NM_006074	TRIM22	tripartite motif-containing 22	11p15	-1.30667	10.1704	-5.90269	9.88592e-06	0.000491471	3.56105
2422035	NM_052942	GBP5	guanylate binding protein 5	1p22.2	-0.88043	11.1794	-5.89609	1.00288e-05	0.000493795	3.54698
3593575	NM_003645	SLC27A2	solute carrier family 27 (fatty acid transporter), member 2	15q21.2	1.40545	8.10923	5.89562	1.00391e-05	0.000493795	3.54598
2396461	NM_003132	SRM	spermidine synthase	1p36-p22	0.832293	11.1391	5.8845	1.02848e-05	0.000504099	3.52227
2905169	NM_078467	CDKN1A	cyclin-dependent kinase inhibitor 1A (p21, Cip1)	6p21.2	0.88355	8.70089	5.8819	1.03429e-05	0.000505171	3.51674
2678714	ENST00000341848	FHIT	fragile histidine triad gene	3p14.2	-0.788497	8.07709	-5.87258	1.05549e-05	0.00051372	3.49685
3048413	NM_001127218	POLD2	polymerase (DNA directed), delta 2, regulatory subunit 50kDa	7p13	0.78514	9.5445	5.86948	1.06264e-05	0.0005154	3.49022
2952065	NM_016059	PPIL1	peptidylprolyl isomerase (cyclophilin)-like 1	6p21.1	0.807743	9.15178	5.86107	1.08228e-05	0.000523104	3.47226
2679014	AF134979	NPCDR1	nasopharyngeal carcinoma, down-regulated 1	3p21.1	-1.56677	6.73855	-5.85651	1.09309e-05	0.000526498	3.46252
3957160	NM_002309	LIF	leukemia inhibitory factor (cholinergic differentiation factor)	22q12.2	1.34955	9.40212	5.85303	1.10141e-05	0.000528674	3.45509
3031533	NM_018326	GIMAP4	GTPase, IMAP family member 4	7q36.1	-1.00534	9.83938	-5.8358	1.14356e-05	0.000547024	3.41825
3092276	NM_015344	LEPROTL1	leptin receptor overlapping transcript-like 1	8p21.2-p21.1	-0.93886	10.7301	-5.82687	1.16605e-05	0.00055587	3.39915
2523354	NM_173511	FAM117B	family with sequence similarity 117, member B	2q33.2	-1.13494	9.08292	-5.82461	1.17181e-05	0.000556711	3.39432
2657546	NM_198485	TPRG1	tumor protein p63 regulated 1	3q28	1.02913	6.33014	5.81862	1.18724e-05	0.000561436	3.38149
2775909	NM_016619	PLAC8	placenta-specific 8	4q21.22	-0.77338	11.1174	-5.81409	1.19904e-05	0.000563873	3.37179
3286393	NM_006973	ZNF32	zinc finger protein 32	10q22-q25	-0.983847	7.24955	-5.79941	1.2381e-05	0.000580283	3.34035
2540157	NM_002539	ODC1	ornithine decarboxylase 1	2p25	0.77976	10.2614	5.7898	1.2644e-05	0.000588642	3.31974
2436411	NA	NA	NA	NA	-0.886743	7.99631	-5.72566	1.4551e-05	0.000666283	3.18196
3544525	NM_005252	FOS	FBJ murine osteosarcoma viral oncogene homolog	14q24.3	2.23844	8.84526	5.68818	1.57994e-05	0.000709446	3.10123
3177111	NM_006180	NTRK2	neurotrophic tyrosine kinase, receptor, type 2	9q22.1	0.954443	6.2504	5.68663	1.58531e-05	0.000709566	3.0979
3138464	NM_002603	PDE7A	phosphodiesterase 7A	8q13	-0.970083	8.90411	-5.67956	1.61016e-05	0.000715553	3.08265
3842755	AK302988	LOC100288114	hypothetical protein LOC100288114	19q13.43	-1.47578	6.57475	-5.67827	1.61475e-05	0.000715553	3.07986
3820443	NM_000201	ICAM1	intercellular adhesion molecule 1	19p13.3-p13.2	1.04975	9.38046	5.67673	1.62023e-05	0.000715553	3.07654
3843214	NM_001172773	ZNF548	zinc finger protein 548	19q13.43	-0.816743	8.12009	-5.65547	1.6978e-05	0.000736244	3.03066
2582124	NM_006186	NR4A2	nuclear receptor subfamily 4, group A, member 2	2q22-q23	1.11467	7.84858	5.63571	1.77335e-05	0.000760958	2.98796
3226287	NA	NA	NA	NA	-0.92477	7.47543	-5.63347	1.78213e-05	0.000760958	2.98312
3569926	NM_003861	DCAF5	DDB1 and CUL4 associated factor 5	14q23-q24.1	-0.843217	9.16054	-5.63045	1.79404e-05	0.000763701	2.97659
3279698	NM_001081	CUBN	cubilin (intrinsic factor-cobalamin receptor)	10p12.31	-0.954097	6.53828	-5.62136	1.83039e-05	0.000774438	2.95691
2587790	NM_001033045	GPR155	G protein-coupled receptor 155	2q31.1	-1.45002	9.00532	-5.60744	1.88748e-05	0.000791626	2.92679
2413907	NM_014762	DHCR24	24-dehydrocholesterol reductase	1p33-p31.1	0.867203	10.2082	5.59794	1.92748e-05	0.000801904	2.90622
2768354	NM_003328	TXK	TXK tyrosine kinase	4p12	-0.9595	9.17788	-5.59577	1.93674e-05	0.000801904	2.90152
3836266	NM_006732	FOSB	FBJ murine osteosarcoma viral oncogene homolog B	19q13.32	1.35899	8.75077	5.59468	1.94139e-05	0.000801904	2.89917
2325200	NA	NA	NA	NA	-0.789447	12.0756	-5.58946	1.96394e-05	0.000808816	2.88784
2841462	NA	NA	NA	NA	-0.813363	8.82262	-5.57832	2.01286e-05	0.000824088	2.86371
2922631	NM_013352	DSE	dermatan sulfate epimerase	6q22	0.881267	6.76707	5.5767	2.0201e-05	0.000824626	2.86019
3263743	NM_004419	DUSP5	dual specificity phosphatase 5	10q25	0.867847	9.50856	5.54298	2.17658e-05	0.000875664	2.78701
2883349	NM_032782	HAVCR2	hepatitis A virus cellular receptor 2	5q33.3	1.07402	8.9156	5.53913	2.19524e-05	0.000880626	2.77864
3869312	BC005368	ZNF649	zinc finger protein 649	19q13.41	-1.01502	7.07733	-5.53589	2.21101e-05	0.000884406	2.77162
2875384	NM_000879	IL5	interleukin 5 (colony-stimulating factor, eosinophil)	5q31.1	2.09286	7.04756	5.50176	2.38484e-05	0.00094512	2.69739
2929127	NM_003764	STX11	syntaxin 11	6q24.2	0.863423	8.76443	5.5008	2.38996e-05	0.00094512	2.69529
3797015	NM_001143823	ZFP161	zinc finger protein 161 homolog (mouse)	18pter-p11.2	-1.05373	8.30899	-5.48848	2.45621e-05	0.000963112	2.66847
3687452	NM_031477	YPEL3	yippee-like 3 (Drosophila)	16p11.2	-0.983823	8.94293	-5.47738	2.51752e-05	0.000983144	2.64429
2933331	NM_016224	SNX9	sorting nexin 9	6q25.1-q26	0.785577	9.15657	5.47595	2.52553e-05	0.000983144	2.64117
3059942	NM_001142749	KIAA1324L	KIAA1324-like	7q21.12	-0.962093	6.94144	-5.47534	2.52892e-05	0.000983144	2.63986
3402506	NM_001242	CD27	CD27 molecule	12p13	-0.97436	10.8218	-5.45953	2.61937e-05	0.00100214	2.60539
3508696	NM_014887	N4BP2L2	NEDD4 binding protein 2-like 2	13q13.1	-0.920313	10.1609	-5.45933	2.62055e-05	0.00100214	2.60495
3108665	NM_001145860	POP1	processing of precursor 1, ribonuclease P/MRP subunit (S. cerevisiae)	8q22.1	0.77767	7.20566	5.43576	2.76165e-05	0.00105033	2.55351
3136178	NM_002655	PLAG1	pleiomorphic adenoma gene 1	8q12	-1.16053	8.23938	-5.43005	2.797e-05	0.00105799	2.54104
3321512	NM_000922	PDE3B	phosphodiesterase 3B, cGMP-inhibited	11p15.1	-1.02674	10.0969	-5.41484	2.89339e-05	0.00108854	2.50781
3539724	NM_182914	SYNE2	spectrin repeat containing, nuclear envelope 2	14q23.2	-1.17534	9.54179	-5.41101	2.91818e-05	0.00109196	2.49945
3464860	NM_001946	DUSP6	dual specificity phosphatase 6	12q22-q23	1.11377	9.20118	5.40076	2.98561e-05	0.00111343	2.47704
2485688	NM_015147	CEP68	centrosomal protein 68kDa	2p14	-0.767367	7.87283	-5.39987	2.99155e-05	0.00111343	2.4751
3860315	NM_001042474	ZNF565	zinc finger protein 565	19q13.12	-0.90504	6.16872	-5.39054	3.05443e-05	0.00112358	2.4547
2866704	NM_020801	ARRDC3	arrestin domain containing 3	5q14.3	-1.33997	9.40237	-5.39038	3.05554e-05	0.00112358	2.45434
2438282	NM_178229	IQGAP3	IQ motif containing GTPase activating protein 3	1q22-q23.1	0.817087	6.98997	5.38985	3.05916e-05	0.00112358	2.45318
3729052	NM_001005404	YPEL2	yippee-like 2 (Drosophila)	17q22	-0.980257	7.46554	-5.3787	3.13626e-05	0.00114886	2.42877
3421300	NM_002392	MDM2	Mdm2 p53 binding protein homolog (mouse)	12q14.3-q15	0.903607	9.71079	5.3774	3.14535e-05	0.00114917	2.42593
2955691	NM_005822	RCAN2	regulator of calcineurin 2	6p21.1-p12.3	0.804137	7.46341	5.37475	3.16401e-05	0.00115235	2.42013
3286921	NM_001002265	MARCH8	membrane-associated ring finger (C3HC4) 8	10q11.21	-1.03968	9.21689	-5.37119	3.18929e-05	0.00115585	2.41233
2633460	NM_032359	C3orf26	chromosome 3 open reading frame 26	3q12.1	0.79151	8.4667	5.36532	3.23132e-05	0.00116227	2.39949
3181600	NM_024642	GALNT12	UDP-N-acetyl-alpha-D-galactosamine:polypeptide N-acetylgalactosaminyltransferase 12 (GalNAc-T12)	9q22.33	-0.817667	7.05971	-5.35471	3.30885e-05	0.001181	2.37624
3175494	NM_001097634	GCNT1	glucosaminyl (N-acetyl) transferase 1, core 2	9q13	0.90032	7.15242	5.33111	3.48815e-05	0.00123562	2.32449
2776088	NM_139076	FAM175A	family with sequence similarity 175, member A	4q21.21-q21.23	-1.07774	7.97984	-5.33086	3.49009e-05	0.00123562	2.32395
2976360	NM_022121	PERP	PERP, TP53 apoptosis effector	6q24	0.94571	7.34262	5.3291	3.50382e-05	0.00123562	2.3201
3788976	NM_004163	RAB27B	RAB27B, member RAS oncogene family	18q21.2	-1.46036	7.96193	-5.32336	3.54915e-05	0.00124758	2.30749
3065546	NR_027768	DPY19L2P2	dpy-19-like 2 pseudogene 2 (C. elegans)	7q22.1	0.83863	8.13171	5.3136	3.6275e-05	0.00126871	2.28608
2773958	NM_001565	CXCL10	chemokine (C-X-C motif) ligand 10	4q21	2.52377	8.62425	5.30618	3.68827e-05	0.00128032	2.26979
2777276	NM_004827	ABCG2	ATP-binding cassette, sub-family G (WHITE), member 2	4q22	1.15463	6.0014	5.29042	3.82088e-05	0.0013074	2.23516
4016001	NM_032441	ZMAT1	zinc finger, matrin type 1	Xq21	-1.59753	8.2746	-5.28575	3.86105e-05	0.00130768	2.2249
3484497	NM_023037	FRY	furry homolog (Drosophila)	13q13.1	-0.873107	7.68255	-5.28461	3.87093e-05	0.00130785	2.2224
2495782	NM_145197	LIPT1	lipoyltransferase 1	2q11.2	-0.771287	7.32619	-5.28149	3.89812e-05	0.00131385	2.21553
3390195	NM_015065	EXPH5	exophilin 5	11q22.3	-0.88041	6.29738	-5.27637	3.94313e-05	0.00131745	2.20428
3405515	NM_030817	APOLD1	apolipoprotein L domain containing 1	12p13.1	0.92776	7.6613	5.25809	4.10821e-05	0.00135834	2.16407
3306517	NA	NA	NA	NA	-0.981483	7.5457	-5.25102	4.17387e-05	0.00137353	2.14852
2496962	NM_000877	IL1R1	interleukin 1 receptor, type I	2q12	0.950267	6.3023	5.22368	4.43826e-05	0.00144685	2.08831
2899413	NM_006994	BTN3A3	butyrophilin, subfamily 3, member A3	6p21.3	-0.925647	8.9866	-5.21169	4.55951e-05	0.00147601	2.06189
2899298	NM_007047	BTN3A2	butyrophilin, subfamily 3, member A2	6p22.1	-1.05602	8.68901	-5.20493	4.62941e-05	0.0014917	2.04697
3768474	NM_017983	WIPI1	WD repeat domain, phosphoinositide interacting 1	17q24.2	0.838327	8.75621	5.18623	4.82834e-05	0.0015206	2.00573
2383775	NA	NA	NA	NA	-1.06618	7.61937	-5.18047	4.89133e-05	0.0015335	1.99303
2424148	NM_144988	ALG14	asparagine-linked glycosylation 14 homolog (S. cerevisiae)	1p21.3	0.90566	7.27768	5.17484	4.95376e-05	0.00154708	1.9806
3417531	NM_144576	COQ10A	coenzyme Q10 homolog A (S. cerevisiae)	12q13.3	-0.838577	8.09705	-5.17456	4.95687e-05	0.00154708	1.97998
3500787	NM_006573	TNFSF13B	tumor necrosis factor (ligand) superfamily, member 13b	13q32-q34	-1.1214	7.71537	-5.17065	5.00077e-05	0.00155729	1.97134
3703665	NM_015144	ZCCHC14	zinc finger, CCHC domain containing 14	16q24.2	-0.97094	7.2396	-5.16588	5.05481e-05	0.00155935	1.9608
2464484	NM_198076	FAM36A	family with sequence similarity 36, member A	1q44	-0.943597	8.99172	-5.16577	5.05607e-05	0.00155935	1.96056
2925510	NM_032438	L3MBTL3	l(3)mbt-like 3 (Drosophila)	6q23	-0.98714	8.73005	-5.16512	5.0634e-05	0.00155935	1.95914
2857416	NM_002184	IL6ST	interleukin 6 signal transducer (gp130, oncostatin M receptor)	5q11	-0.860737	10.4718	-5.14618	5.2843e-05	0.00160957	1.91728
3494137	NM_005358	LMO7	LIM domain 7	13q22.2	-1.02438	7.47929	-5.13922	5.36789e-05	0.00162693	1.9019
3341024	NM_015516	TSKU	tsukushi small leucine rich proteoglycan homolog (Xenopus laevis)	11q13.5	0.783677	6.55553	5.13724	5.39189e-05	0.00162693	1.89753
2372103	NM_005807	PRG4	proteoglycan 4	1q25-q31	-0.97196	6.10801	-5.13689	5.39618e-05	0.00162693	1.89675
2817941	NM_006909	RASGRF2	Ras protein-specific guanine nucleotide-releasing factor 2	5q13	-0.82315	8.60338	-5.13589	5.40833e-05	0.00162693	1.89455
3925639	NM_003489	NRIP1	nuclear receptor interacting protein 1	21q11.2	-0.901097	8.06474	-5.13564	5.41142e-05	0.00162693	1.89399
3872398	NM_024833	ZNF671	zinc finger protein 671	19q13.43	-0.835177	6.7781	-5.12616	5.52837e-05	0.00164925	1.87303
2908423	NM_001078177	SLC29A1	solute carrier family 29 (nucleoside transporters), member 1	6p21.2-p21.1	1.09766	9.36019	5.11717	5.64169e-05	0.0016603	1.85315
3721926	NM_001070	TUBG1	tubulin, gamma 1	17q21	0.865533	10.4137	5.11311	5.69366e-05	0.00166156	1.84416
3403841	NM_020734	RIMKLB	ribosomal modification protein rimK-like family member B	12p13.31	-0.773607	6.87792	-5.09926	5.87463e-05	0.0017001	1.8135
3232944	NM_001040177	AKR1E2	aldo-keto reductase family 1, member E2	10p15.1	-0.89528	6.66269	-5.09112	5.98362e-05	0.00172091	1.79548
2600689	NM_004438	EPHA4	EPH receptor A4	2q36.1	-0.972933	7.47408	-5.08648	6.04671e-05	0.0017319	1.78521
2723997	NM_016531	KLF3	Kruppel-like factor 3 (basic)	4p14	-0.832787	9.77802	-5.08547	6.06056e-05	0.0017323	1.78296
2955556	NM_001114086	CLIC5	chloride intracellular channel 5	6p21.1-p12.1	0.83412	8.30519	5.07647	6.1851e-05	0.00174993	1.76303
2439554	NM_004833	AIM2	absent in melanoma 2	1q22	1.49173	7.85768	5.07376	6.22315e-05	0.00175544	1.75702
2660648	NM_016302	CRBN	cereblon	3p26.2	-0.875827	9.44818	-5.07329	6.22978e-05	0.00175544	1.75598
2676182	NM_022908	NT5DC2	5'-nucleotidase domain containing 2	3p21.1	1.03564	8.44104	5.06946	6.284e-05	0.00175981	1.74749
2875193	NM_004199	P4HA2	prolyl 4-hydroxylase, alpha polypeptide II	5q31	0.897683	7.3222	5.06774	6.30851e-05	0.00175981	1.74367
2440295	NM_003874	CD84	CD84 molecule	1q24	-0.81395	8.88382	-5.06574	6.33707e-05	0.00176424	1.73925
3251393	NM_019058	DDIT4	DNA-damage-inducible transcript 4	10pter-q26.12	0.964483	8.72594	5.04905	6.581e-05	0.00181401	1.70224
3872310	NM_001039654	ZNF550	zinc finger protein 550	19q13.43	-0.91191	6.82731	-5.00775	7.22642e-05	0.00195704	1.61059
3643938	NM_024600	TMEM204	transmembrane protein 204	16p13.3	-0.80202	10.2687	-4.99449	7.44702e-05	0.00200121	1.58113
3944882	NM_002305	LGALS1	lectin, galactoside-binding, soluble, 1	22q13.1	0.837473	11.4184	4.99282	7.47539e-05	0.00200496	1.57741
3342525	NM_015885	PCF11	PCF11, cleavage and polyadenylation factor subunit, homolog (S. cerevisiae)	11q13	-1.01604	9.38609	-4.99191	7.4908e-05	0.00200523	1.57539
3299504	NM_001613	ACTA2	actin, alpha 2, smooth muscle, aorta	10q23.3	0.923833	8.18417	4.98359	7.63359e-05	0.00203173	1.55689
2563785	BC032451	IGK@	immunoglobulin kappa locus	2p12	2.04483	6.82672	4.98049	7.68736e-05	0.00204214	1.55002
2645764	NM_001679	ATP1B3	ATPase, Na+/K+ transporting, beta 3 polypeptide	3q23	0.769923	8.4741	4.95136	8.2131e-05	0.00214094	1.48523
3900091	NM_020343	RALGAPA2	Ral GTPase activating protein, alpha subunit 2 (catalytic)	20p11.22	-0.812493	8.46032	-4.93674	8.49053e-05	0.002205	1.4527
3980455	NM_001551	IGBP1	immunoglobulin (CD79A) binding protein 1	Xq13.1-q13.3	-0.786693	8.10601	-4.93356	8.5522e-05	0.00221276	1.44561
2457261	NM_007207	DUSP10	dual specificity phosphatase 10	1q41	0.995963	8.27977	4.92434	8.73329e-05	0.00224709	1.42509
3758078	NM_001991	EZH1	enhancer of zeste homolog 1 (Drosophila)	17q21.1-q21.3	-1.06907	9.06259	-4.92068	8.80632e-05	0.00225338	1.41694
3134922	NM_052937	PCMTD1	protein-L-isoaspartate (D-aspartate) O-methyltransferase domain containing 1	8q11.23	-1.32002	8.98586	-4.9139	8.94322e-05	0.0022772	1.40183
3609138	NM_001271	CHD2	chromodomain helicase DNA binding protein 2	15q26	-0.9929	9.23963	-4.90845	9.0547e-05	0.00228197	1.3897
2614142	NM_005126	NR1D2	nuclear receptor subfamily 1, group D, member 2	3p24.2	-1.36124	7.91616	-4.90839	9.05592e-05	0.00228197	1.38957
3894047	NM_018257	PCMTD2	protein-L-isoaspartate (D-aspartate) O-methyltransferase domain containing 2	20q13.33	-1.10015	9.17359	-4.90792	9.06557e-05	0.00228197	1.38853
3379390	NM_017635	SUV420H1	suppressor of variegation 4-20 homolog 1 (Drosophila)	11q13.2	-1.01128	8.02859	-4.90024	9.22547e-05	0.00230969	1.37141
3475112	NA	NA	NA	NA	-0.83544	8.42664	-4.89561	9.32333e-05	0.00231338	1.36108
3417485	NM_024068	OBFC2B	oligonucleotide/oligosaccharide-binding fold containing 2B	12q13.3	0.767407	10.6624	4.8908	9.42587e-05	0.00233466	1.35037
3384321	NM_014488	RAB30	RAB30, member RAS oncogene family	11q12-q14	-1.20775	7.82354	-4.88404	9.57207e-05	0.00234716	1.3353
2899372	NM_001145009	BTN3A1	butyrophilin, subfamily 3, member A1	6p22.1	-0.859543	9.94996	-4.87569	9.75586e-05	0.00236957	1.31668
3445768	NM_152321	ERP27	endoplasmic reticulum protein 27	12p12.3	-1.07531	8.83658	-4.86932	9.89851e-05	0.00239103	1.30247
2709606	NM_052969	RPL39L	ribosomal protein L39-like	3q27	0.86063	7.40128	4.86422	0.000100141	0.00240754	1.2911
3542207	NM_001039465	SFRS5	splicing factor, arginine/serine-rich 5	14q24	-0.880537	10.3068	-4.8581	0.000101548	0.00242461	1.27745
2903258	NM_020056	HLA-DQA2	major histocompatibility complex, class II, DQ alpha 2	6p21.3	0.776247	6.65694	4.84971	0.00010351	0.0024588	1.25872
2974635	NM_004665	VNN2	vanin 2	6q23-q24	-1.10094	7.10258	-4.83716	0.000106513	0.00252154	1.23072
2774565	NM_144571	CNOT6L	CCR4-NOT transcription complex, subunit 6-like	4q13.3	-0.926583	9.79576	-4.83364	0.000107374	0.00253759	1.22285
3860552	NM_020951	ZNF529	zinc finger protein 529	19q13.13	-0.86673	6.91678	-4.8322	0.000107725	0.00254158	1.21965
3498589	NM_206808	CLYBL	citrate lyase beta like	13q32	-0.76566	7.41667	-4.82487	0.000109543	0.00256855	1.20327
4016428	NM_001168399	BEX2	brain expressed X-linked 2	Xq22	-0.82127	6.45931	-4.80646	0.000114243	0.00265485	1.16217
3662808	NM_001145772	GPR56	G protein-coupled receptor 56	16q12.2-q21	0.836817	7.51188	4.798	0.000116471	0.00268424	1.14326
2348896	NM_003672	CDC14A	CDC14 cell division cycle 14 homolog A (S. cerevisiae)	1p21	-0.824247	9.77805	-4.79324	0.000117744	0.00270461	1.13263
2673085	NM_001789	CDC25A	cell division cycle 25 homolog A (S. pombe)	3p21	0.97581	7.5469	4.77649	0.000122338	0.00278259	1.09518
2995320	NR_002186	DKFZP586I1420	hypothetical protein DKFZp586I1420	7p14.3	-0.905077	6.60219	-4.75905	0.000127313	0.00286476	1.05618
3788833	NM_007195	POLI	polymerase (DNA directed) iota	18q21.1	-0.963677	7.72934	-4.75878	0.000127391	0.00286476	1.05558
4015602	NM_024917	TRMT2B	TRM2 tRNA methyltransferase 2 homolog B (S. cerevisiae)	Xq22.1	-0.77903	8.65697	-4.75218	0.000129327	0.00289893	1.04082
3076178	NM_013446	MKRN1	makorin ring finger protein 1	7q34	-0.864997	10.2957	-4.74698	0.000130876	0.00292458	1.02918
3930525	NR_026812	C21orf96	chromosome 21 open reading frame 96	21q22.12	-1.30702	8.56502	-4.73984	0.000133029	0.00296282	1.01322
3212346	NA	NA	NA	NA	-0.949287	8.07899	-4.73584	0.000134255	0.00297561	1.00425
3340251	NA	NA	NA	NA	-1.13032	6.19211	-4.73541	0.000134385	0.00297561	1.0033
3347658	NM_000051	ATM	ataxia telangiectasia mutated	11q22-q23	-1.41725	9.76036	-4.73448	0.000134672	0.00297561	1.00121
2948648	NA	NA	NA	NA	-0.924377	7.20198	-4.72341	0.000138127	0.00303748	0.976439
2579439	NM_001006636	GTDC1	glycosyltransferase-like domain containing 1	2q22.3	0.785663	7.63165	4.72179	0.000138639	0.00303915	0.972817
4011889	NM_001171162	ZMYM3	zinc finger, MYM-type 3	Xq13.1	-0.78228	8.40473	-4.71794	0.000139868	0.00305646	0.964187
3096464	NA	NA	NA	NA	-1.27222	6.8513	-4.71556	0.000140633	0.00306835	0.958857
3860793	NM_152279	ZNF585B	zinc finger protein 585B	19q13.12	-1.03073	7.67077	-4.71368	0.000141238	0.00307674	0.954653
2689516	NM_001164343	ZBTB20	zinc finger and BTB domain containing 20	3q13.2	-1.01203	8.35634	-4.70913	0.000142717	0.00309925	0.944468
2841491	NM_153607	C5orf41	chromosome 5 open reading frame 41	5q35.1	-1.095	9.11167	-4.70016	0.000145679	0.00313425	0.924377
3889419	NM_173485	TSHZ2	teashirt zinc finger homeobox 2	20q13.2	-0.787783	8.9702	-4.69292	0.000148116	0.0031667	0.908158
3015769	NM_005837	POP7	processing of precursor 7, ribonuclease P/MRP subunit (S. cerevisiae)	7q22	0.790477	8.63438	4.6923	0.000148325	0.0031667	0.906776
2739792	NM_025144	ALPK1	alpha-kinase 1	4q25	-1.07248	7.66533	-4.69017	0.000149052	0.00317247	0.902001
3978819	NM_016656	RRAGB	Ras-related GTP binding B	Xp11.21	-0.942693	6.38095	-4.6715	0.000155566	0.0032871	0.860177
2674272	NA	NA	NA	NA	-1.00867	7.51023	-4.66997	0.000156111	0.00329251	0.85676
3352503	NM_015313	ARHGEF12	Rho guanine nucleotide exchange factor (GEF) 12	11q23.3	0.955687	7.49732	4.66661	0.000157319	0.00330732	0.849221
3826601	NM_001076678	ZNF493	zinc finger protein 493	19p12	-0.96091	7.35233	-4.66538	0.000157763	0.00330732	0.846466
3046062	NM_001177506	AOAH	acyloxyacyl hydrolase (neutrophil)	7p14-p12	0.881417	8.55784	4.66089	0.000159397	0.00332654	0.836395
2828323	NM_000588	IL3	interleukin 3 (colony-stimulating factor, multiple)	5q31.1	1.31848	6.61771	4.65784	0.000160514	0.00333978	0.829564
3362934	NM_021211	ZBED5	zinc finger, BED-type containing 5	11p15.3	-0.783103	10.2314	-4.65012	0.000163381	0.00336943	0.81226
2712632	NM_003234	TFRC	transferrin receptor (p90, CD71)	3q29	0.808323	10.2951	4.63918	0.000167532	0.00341942	0.787737
3260423	NM_015960	CUTC	cutC copper transporter homolog (E. coli)	10q24.2	-0.768037	8.22978	-4.63763	0.000168131	0.00342662	0.784249
2420642	NM_153259	MCOLN2	mucolipin 2	1p22	1.20057	8.18853	4.6361	0.000168722	0.00342887	0.78082
2788926	NM_000901	NR3C2	nuclear receptor subfamily 3, group C, member 2	4q31.1	-0.778883	7.7702	-4.63607	0.000168734	0.00342887	0.780751
3441011	NM_020367	PARP11	poly (ADP-ribose) polymerase family, member 11	12p13.3	-1.10318	8.11774	-4.63015	0.000171039	0.00346057	0.767486
3413067	BC008360	FAM113B	family with sequence similarity 113, member B	12q13.11	-0.862263	8.78623	-4.62841	0.000171724	0.00346435	0.763582
2677653	NM_001112736	C3orf63	chromosome 3 open reading frame 63	3p14.3	-0.855657	8.72763	-4.6232	0.00017379	0.00349589	0.751895
2828699	NM_000589	IL4	interleukin 4	5q31.1	1.03458	5.92764	4.61443	0.000177323	0.00353698	0.732225
2379132	NM_001040619	ATF3	activating transcription factor 3	1q32.3	1.17728	6.75799	4.60524	0.000181103	0.00359622	0.711617
3390542	NM_002906	RDX	radixin	11q23	1.0305	8.44905	4.60366	0.00018176	0.00360414	0.708075
3285614	NM_145011	ZNF25	zinc finger protein 25	10p11.1	-0.91043	6.64185	-4.59974	0.000183404	0.00362126	0.699277
3426169	NM_019094	NUDT4	nudix (nucleoside diphosphate linked moiety X)-type motif 4	12q21	-0.812487	6.86128	-4.59455	0.000185603	0.00364915	0.687632
3662106	NM_005946	MT1A	metallothionein 1A	16q13	0.796467	7.97917	4.58865	0.000188136	0.00367453	0.67439
3027956	NM_016944	TAS2R4	taste receptor, type 2, member 4	7q31.3-q32	-1.66491	7.21078	-4.57062	0.000196093	0.00379113	0.633923
3770944	NM_005324	H3F3B	H3 histone, family 3B (H3.3B)	17q25	-1.07137	9.58412	-4.56611	0.000198136	0.00380856	0.623797
3510963	NR_003365	SUGT1L1	SGT1, suppressor of G2 allele of SKP1 like 1 (S. cerevisiae)	13q14.11	-0.892727	6.05329	-4.56108	0.000200441	0.0038326	0.612501
2497161	NM_003853	IL18RAP	interleukin 18 receptor accessory protein	2q12	1.15639	8.36799	4.55938	0.000201224	0.00383703	0.608693
3027943	NM_016943	TAS2R3	taste receptor, type 2, member 3	7q31.3-q32	-0.87033	7.03136	-4.55705	0.000202307	0.00385241	0.603447
3185498	NM_001860	SLC31A2	solute carrier family 31 (copper transporters), member 2	9q31-q32	0.819997	7.7117	4.55561	0.000202975	0.00385985	0.600229
3096496	NA	NA	NA	NA	-0.889293	8.72556	-4.53874	0.000211001	0.00396374	0.562353
3860450	NM_001145345	ZNF566	zinc finger protein 566	19q13.12	-1.08613	6.51198	-4.53538	0.000212641	0.00397845	0.554791
3508644	NM_052818	N4BP2L1	NEDD4 binding protein 2-like 1	13q12-q13	-1.10357	6.81725	-4.53388	0.000213374	0.00398681	0.55143
3110272	NM_003506	FZD6	frizzled homolog 6 (Drosophila)	8q22.3-q23.1	0.883823	7.36516	4.53142	0.000214586	0.00399501	0.545899
2973232	NM_001012279	C6orf174	chromosome 6 open reading frame 174	6q22.33	0.976147	7.30229	4.52859	0.000215988	0.00401408	0.539543
3405748	NM_001423	EMP1	epithelial membrane protein 1	12p12.3	1.27283	6.60931	4.52431	0.000218124	0.00403933	0.529931
3450861	NM_005164	ABCD2	ATP-binding cassette, sub-family D (ALD), member 2	12q11-q12	-1.35739	8.46176	-4.52412	0.000218216	0.00403933	0.529518
3420497	NM_033647	HELB	helicase (DNA) B	12q14.3	-0.869893	8.73798	-4.52352	0.000218522	0.00403961	0.528152
2473991	NM_001809	CENPA	centromere protein A	2p24-p21	0.81983	8.96526	4.51387	0.000223426	0.00411538	0.50648
2903673	NR_027692	PHF1	PHD finger protein 1	6p21.3	-0.80979	8.79843	-4.49445	0.000233637	0.00422916	0.462856
3755510	NM_020405	PLXDC1	plexin domain containing 1	17q21.1	-1.22458	7.96631	-4.49113	0.00023543	0.0042452	0.455391
3180717	NM_001010895	C9orf102	chromosome 9 open reading frame 102	9q22.32	-0.909447	8.28157	-4.49012	0.000235977	0.00424941	0.453127
2412799	NM_004153	ORC1L	origin recognition complex, subunit 1-like (yeast)	1p32	0.790077	8.2692	4.48531	0.000238602	0.00427457	0.442327
3917204	NM_020152	C21orf7	chromosome 21 open reading frame 7	21q22.3	-0.808913	6.79563	-4.46432	0.00025042	0.00441247	0.395143
3799461	NM_001128626	SPIRE1	spire homolog 1 (Drosophila)	18p11.21	0.83862	6.78837	4.46271	0.00025135	0.00442326	0.391525
4012511	NM_021963	NAP1L2	nucleosome assembly protein 1-like 2	Xq13	-0.957917	6.0054	-4.46115	0.000252253	0.00443353	0.388028
2556752	NM_181784	SPRED2	sprouty-related, EVH1 domain containing 2	2p14	0.82026	7.51722	4.45571	0.000255434	0.00447814	0.375798
3202421	NM_018325	C9orf72	chromosome 9 open reading frame 72	9p21.2	-1.31337	6.61869	-4.45477	0.000255992	0.00448228	0.373668
3932148	NM_033656	BRWD1	bromodomain and WD repeat domain containing 1	21q22.2	-1.11618	8.42863	-4.45061	0.000258454	0.00451402	0.364331
3869650	NM_001105549	ZNF83	zinc finger protein 83	19q13.3	-1.09896	7.99734	-4.43324	0.000269007	0.00461828	0.325283
3442176	NM_016162	ING4	inhibitor of growth family, member 4	12p13.31	-0.982457	8.84396	-4.43178	0.000269912	0.00461996	0.322004
3041816	NM_004403	DFNA5	deafness, autosomal dominant 5	7p15	0.84541	5.55748	4.42848	0.000271974	0.00464526	0.31458
3263555	NM_016824	ADD3	adducin 3 (gamma)	10q24.2-q24.3	-0.87793	10.0999	-4.4277	0.000272466	0.00464795	0.312818
3263944	NM_145341	PDCD4	programmed cell death 4 (neoplastic transformation inhibitor)	10q24	-1.38941	9.00882	-4.42637	0.000273299	0.00465645	0.309841
2772414	NM_014465	SULT1B1	sulfotransferase family, cytosolic, 1B, member 1	4q13.3	-1.54186	6.6447	-4.42425	0.000274638	0.00466784	0.305072
3699874	NA	NA	NA	NA	-1.52979	6.71342	-4.4211	0.000276641	0.00468601	0.297985
2415084	NM_002228	JUN	jun oncogene	1p32-p31	0.90681	8.58971	4.42098	0.000276717	0.00468601	0.297716
3920385	NM_003316	TTC3	tetratricopeptide repeat domain 3	21q22.2	-0.775387	8.80094	-4.419	0.00027798	0.00469421	0.293272
2421843	NM_018284	GBP3	guanylate binding protein 3	1p22.2	-0.880897	7.28978	-4.41459	0.000280826	0.00471544	0.283337
2515707	NM_002610	PDK1	pyruvate dehydrogenase kinase, isozyme 1	2q31.1	-0.91386	9.55749	-4.40185	0.000289192	0.00480377	0.254704
3749622	NA	NA	NA	NA	-1.662	6.72925	-4.39577	0.000293274	0.00484704	0.241035
2769512	NR_027153	RPL21P44	ribosomal protein L21 pseudogene 44	4q12	-0.94477	6.93152	-4.39419	0.000294345	0.00485323	0.237482
3150289	NM_207506	SAMD12	sterile alpha motif domain containing 12	8q24.12	-0.81889	6.27226	-4.3901	0.000297133	0.00486636	0.228287
2777487	NM_001015045	FAM13A	family with sequence similarity 13, member A	4q22.1	-1.42895	7.89484	-4.39007	0.000297156	0.00486636	0.228214
2352743	NM_022836	DCLRE1B	DNA cross-link repair 1B (PSO2 homolog, S. cerevisiae)	1p13.2	0.784387	7.90665	4.38303	0.000302024	0.00492292	0.212368
3394075	NA	NA	NA	NA	-0.840297	10.6627	-4.37985	0.000304246	0.00494755	0.205219
3319321	NA	NA	NA	NA	-1.63012	6.36332	-4.33024	0.000341142	0.00539625	0.0936431
3736290	NM_001168	BIRC5	baculoviral IAP repeat-containing 5	17q25	0.835473	8.84739	4.32954	0.000341693	0.00539882	0.0920715
3489673	NM_199464	KCNRG	potassium channel regulator	13q14.2	-0.888573	6.25129	-4.32424	0.000345904	0.00544682	0.0801336
3906160	NM_032221	CHD6	chromodomain helicase DNA binding protein 6	20q12	-0.766253	8.26432	-4.32055	0.000348862	0.0054833	0.0718387
2913694	NM_133493	CD109	CD109 molecule	6q13	1.07087	7.17454	4.32037	0.000349009	0.0054833	0.0714265
3507798	NM_007106	UBL3	ubiquitin-like 3	13q12-q13	-1.16134	7.59836	-4.3153	0.000353113	0.00554153	0.0600357
4011096	NM_021783	EDA2R	ectodysplasin A2 receptor	Xq12	0.98388	6.71	4.30698	0.000359963	0.0056362	0.041317
2437554	NA	NA	NA	NA	-0.949933	7.44355	-4.30495	0.000361657	0.0056362	0.0367426
3333899	NM_004585	RARRES3	retinoic acid receptor responder (tazarotene induced) 3	11q23	-0.951483	8.90866	-4.30408	0.000362385	0.0056362	0.0347835
2922840	NM_002269	KPNA5	karyopherin alpha 5 (importin alpha 6)	6q22.1	-1.21618	7.82528	-4.30164	0.00036443	0.00564907	0.0293012
3252382	NM_012330	MYST4	MYST histone acetyltransferase (monocytic leukemia) 4	10q22.2	-0.80318	8.72094	-4.30016	0.000365676	0.00564916	0.0259755
3212344	NA	NA	NA	NA	-1.92049	6.17844	-4.29908	0.000366588	0.00565106	0.0235493
3988435	NM_144658	DOCK11	dedicator of cytokinesis 11	Xq24	-0.856187	10.1923	-4.29506	0.000370007	0.00567711	0.0145077
3430462	NM_001018072	BTBD11	BTB (POZ) domain containing 11	12q23.3	-1.05985	8.43672	-4.29146	0.000373102	0.0057135	0.00639328
2424524	NM_001160301	DPYD	dihydropyrimidine dehydrogenase	1p22	-0.783443	9.1036	-4.2898	0.000374534	0.00572285	0.00266103
3748659	NM_006613	GRAP	GRB2-related adaptor protein	17p11.2	-0.856137	8.69563	-4.27443	0.000388062	0.00582926	-0.0318987
3373845	NM_017611	SLC43A3	solute carrier family 43, member 3	11q11	0.91778	10.9619	4.26866	0.000393271	0.00588556	-0.0448824
2889698	NM_020666	CLK4	CDC-like kinase 4	5q35	-0.896037	7.75178	-4.26826	0.000393639	0.00588556	-0.0457933
3259785	NM_005479	FRAT1	frequently rearranged in advanced T-cell lymphomas	10q24.1	-0.950667	6.53094	-4.26673	0.000395031	0.00590004	-0.0492312
3443857	NM_172004	CLECL1	C-type lectin-like 1	12p13.31	1.30162	6.5601	4.26444	0.000397127	0.00590599	-0.0543833
3479519	NM_183238	ZNF605	zinc finger protein 605	12q24.33	-0.7975	6.63169	-4.24022	0.000419985	0.00615389	-0.10887
3740624	NA	NA	NA	NA	-1.26647	6.48281	-4.23854	0.000421612	0.00616474	-0.112632
3025740	NM_018295	TMEM140	transmembrane protein 140	7q33	-0.78982	9.07824	-4.23145	0.000428579	0.00623388	-0.128587
3457696	NM_001127460	PAN2	PAN2 poly(A) specific ribonuclease subunit homolog (S. cerevisiae)	12q13.2-q13.3	-0.890293	8.28839	-4.22782	0.000432186	0.00627446	-0.136743
3212360	NA	NA	NA	NA	-0.802287	8.97838	-4.21183	0.000448461	0.0064396	-0.172719
3662687	NM_002990	CCL22	chemokine (C-C motif) ligand 22	16q13	1.12164	7.73905	4.20022	0.000460658	0.00654991	-0.19883
2926802	NM_001130173	MYB	v-myb myeloblastosis viral oncogene homolog (avian)	6q22-q23	0.962593	9.85388	4.19257	0.000468882	0.00664648	-0.216046
3947310	BC024237	C22orf32	chromosome 22 open reading frame 32	22q13.2	-0.769893	9.36543	-4.17495	0.000488376	0.00686686	-0.255669
3018420	NM_012257	HBP1	HMG-box transcription factor 1	7q22-q31	-0.92751	8.49933	-4.17148	0.000492306	0.00690817	-0.263465
2566414	NM_012214	MGAT4A	mannosyl (alpha-1,3-)-glycoprotein beta-1,4-N-acetylglucosaminyltransferase, isozyme A	2q12	-0.936063	9.90502	-4.17104	0.000492805	0.0069082	-0.264449
2968440	NA	NA	NA	NA	-1.13708	6.4723	-4.16142	0.000503896	0.00699325	-0.286094
3199662	NM_152574	TTC39B	tetratricopeptide repeat domain 39B	9p22.3	-0.92195	7.1483	-4.1576	0.000508364	0.00704824	-0.294679
3691967	NM_001012398	AKTIP	AKT interacting protein	16q12.2	-1.12826	7.42009	-4.15252	0.000514363	0.00710311	-0.306086
3791466	NA	NA	NA	NA	-0.858917	6.67408	-4.15135	0.000515764	0.00711119	-0.30873
3364736	NA	NA	NA	NA	-0.9774	10.2143	-4.13956	0.000530012	0.00725444	-0.335224
3443804	NM_002258	KLRB1	killer cell lectin-like receptor subfamily B, member 1	12p13	-1.23288	9.5687	-4.1297	0.000542242	0.00735716	-0.3574
3603932	NM_000137	FAH	fumarylacetoacetate hydrolase (fumarylacetoacetase)	15q23-q25	0.871563	8.83532	4.12658	0.000546161	0.00736782	-0.364399
3945684	NM_001166003	APOBEC3H	apolipoprotein B mRNA editing enzyme, catalytic polypeptide-like 3H	22q13.1	1.05528	8.1951	4.11401	0.000562281	0.00749083	-0.392669
2401347	NM_003196	TCEA3	transcription elongation factor A (SII), 3	1p36.12	-0.834987	8.42252	-4.11219	0.000564649	0.00751426	-0.396754
3628650	NM_003922	HERC1	hect (homologous to the E6-AP (UBE3A) carboxyl terminus) domain and RCC1 (CHC1)-like domain (RLD) 1	15q22	-0.791063	9.06031	-4.10727	0.000571114	0.0075789	-0.407816
3277468	NM_014688	USP6NL	USP6 N-terminal like	10p13	-0.788413	6.46048	-4.10533	0.000573682	0.00760538	-0.412175
3486883	NM_024561	NAA16	N(alpha)-acetyltransferase 16, NatA auxiliary subunit	13q14.11	-0.87024	7.87264	-4.1008	0.000579727	0.00765636	-0.42236
2382781	NM_001373	DNAH14	dynein, axonemal, heavy chain 14	1q42.12	-1.49638	6.64522	-4.09597	0.000586234	0.00772763	-0.433204
3596263	NM_012182	FOXB1	forkhead box B1	15q21-q26	0.823107	6.83333	4.08158	0.000606082	0.00788472	-0.465548
3101802	NM_013257	SGK3	serum/glucocorticoid regulated kinase family, member 3	8q12.3-q13.1	-0.946723	8.19011	-4.06393	0.000631324	0.00809957	-0.505177
2500722	NM_198581	ZC3H6	zinc finger CCCH-type containing 6	2q13	-1.01416	7.76995	-4.05912	0.000638397	0.00815646	-0.515995
3326938	NA	NA	NA	NA	-1.08133	7.00661	-4.04686	0.000656763	0.00829596	-0.543533
2498977	NM_181453	GCC2	GRIP and coiled-coil domain containing 2	2q12.3	-0.84914	8.26077	-4.03684	0.000672153	0.00844437	-0.566017
3184925	NA	NA	NA	NA	-1.02395	7.16502	-4.03354	0.000677311	0.00847523	-0.573438
2417528	NM_001114120	DEPDC1	DEP domain containing 1	1p31.2	1.28624	7.49604	4.03305	0.000678074	0.00847523	-0.57453
3463112	NM_203394	E2F7	E2F transcription factor 7	12q21.2	0.794107	8.05323	4.02959	0.000683527	0.00852572	-0.582305
3147985	NM_013437	LRP12	low density lipoprotein receptor-related protein 12	8q22.2-q23.1	0.835227	6.03392	4.02255	0.000694743	0.00863467	-0.5981
3816664	NM_152791	ZNF555	zinc finger protein 555	19p13.3	-0.87409	6.97091	-4.02025	0.000698447	0.00866352	-0.603261
3027961	NM_018980	TAS2R5	taste receptor, type 2, member 5	7q31.3-q32	-1.00225	6.15093	-4.01105	0.000713476	0.00881241	-0.623918
3821301	NM_145295	ZNF627	zinc finger protein 627	19p13.2	-1.1528	6.63577	-4.0096	0.000715873	0.00883418	-0.627172
3534923	NM_014315	KLHDC2	kelch domain containing 2	14q21.3	-1.06935	8.71012	-4.00874	0.000717293	0.00883832	-0.629094
2624565	NM_018725	IL17RB	interleukin 17 receptor B	3p21.1	1.00496	9.18656	4.00425	0.000724777	0.00891245	-0.639164
3080283	NM_005431	XRCC2	X-ray repair complementing defective repair in Chinese hamster cells 2	7q36.1	0.863107	7.93853	3.99782	0.000735645	0.00903014	-0.653603
3268274	NM_001001974	PLEKHA1	pleckstrin homology domain containing, family A (phosphoinositide binding specific) member 1	10q26.13	-1.14314	8.53587	-3.99414	0.000741938	0.00908387	-0.661866
2878273	NM_001945	HBEGF	heparin-binding EGF-like growth factor	5q23	0.922533	9.13386	3.99411	0.00074198	0.00908387	-0.66192
3607275	NM_002201	ISG20	interferon stimulated exonuclease gene 20kDa	15q26	-1.06318	8.16489	-3.98994	0.000749176	0.00915586	-0.671282
3096544	NA	NA	NA	NA	-0.786827	6.92471	-3.98877	0.000751206	0.00916458	-0.673907
3919952	NM_015358	MORC3	MORC family CW-type zinc finger 3	21q22.13	-1.12562	8.62284	-3.98696	0.000754356	0.00917888	-0.677965
3829857	NM_018443	ZNF302	zinc finger protein 302	19q13.11	-0.89564	7.76166	-3.98487	0.000758011	0.00920725	-0.682653
3570475	NM_018373	SYNJ2BP	synaptojanin 2 binding protein	14q24.2	-0.90889	7.39966	-3.96771	0.000788708	0.00946449	-0.721148
3970476	NM_001037540	SCML1	sex comb on midleg-like 1 (Drosophila)	Xp22.2-p22.1	-1.01633	6.77269	-3.96493	0.000793785	0.00948563	-0.727369
3623552	NM_024837	ATP8B4	ATPase, class I, type 8B, member 4	15q21.2	0.99297	6.29527	3.96488	0.000793876	0.00948563	-0.727481
3305017	NM_024928	OBFC1	oligonucleotide/oligosaccharide-binding fold containing 1	10q24.33	-0.785197	7.72728	-3.94979	0.000822072	0.00971761	-0.761313
3870135	NM_001172674	ZNF347	zinc finger protein 347	19q13.42	-1.15664	6.26061	-3.94964	0.000822367	0.00971761	-0.76166
3690154	NM_018092	NETO2	neuropilin (NRP) and tolloid (TLL)-like 2	16q11	0.903513	8.09668	3.93853	0.00084377	0.00991077	-0.786561
3082590	AK091672	LOC286161	hypothetical protein LOC286161	8p23.3	-1.14787	8.1238	-3.9382	0.000844409	0.00991077	-0.787295

## Sheet: Infected vs Bystander 48h
PROBESETID	ACC	SYMBOL	DESCRIPTION	CYTOBAND	logFC	AveExpr	t	P.Value	adj.P.Val	B
2688499	NM_024508	ZBED2	zinc finger, BED-type containing 2	3q13.2	2.11317	9.43191	15.0795	3.226e-12	4.49059e-08	17.6748
2340961	NM_001559	IL12RB2	interleukin 12 receptor, beta 2	1p31.3-p31.2	1.94621	8.30961	12.2989	1.2004e-10	7.30148e-07	14.424
2444283	NM_003326	TNFSF4	tumor necrosis factor (ligand) superfamily, member 4	1q25	2.41333	7.35232	12.0709	1.66111e-10	7.30148e-07	14.1246
2480383	NM_001430	EPAS1	endothelial PAS domain protein 1	2p21-p16	1.71991	7.79746	11.8603	2.2522e-10	7.30148e-07	13.843
2829171	NM_003202	TCF7	transcription factor 7 (T-cell specific, HMG-box)	5q31.1	-1.28003	9.97626	-11.756	2.62266e-10	7.30148e-07	13.7018
2493858	NM_002371	MAL	mal, T-cell differentiation protein	2cen-q13	-1.09245	12.1912	-11.5357	3.62967e-10	8.42084e-07	13.3997
3820501	NM_001111307	PDE4A	phosphodiesterase 4A, cAMP-specific (phosphodiesterase E2 dunce homolog, Drosophila)	19p13.2	1.00568	8.16013	11.0948	7.05744e-10	1.31943e-06	12.7784
2658785	NM_153690	FAM43A	family with sequence similarity 43, member A	3q29	0.81513	7.77902	11.0479	7.58296e-10	1.31943e-06	12.711
3504193	NM_004004	GJB2	gap junction protein, beta 2, 26kDa	13q11-q12	2.66264	7.91377	10.9029	9.48285e-10	1.34647e-06	12.5011
2919669	NM_001198	PRDM1	PR domain containing 1, with ZNF domain	6q21-q22.1	1.69747	10.3634	10.8901	9.67293e-10	1.34647e-06	12.4824
2891341	NM_002460	IRF4	interferon regulatory factor 4	6p25-p23	1.24241	10.954	10.7105	1.28033e-09	1.62019e-06	12.2185
2455418	NM_005401	PTPN14	protein tyrosine phosphatase, non-receptor type 14	1q32.2	1.15328	6.10918	10.6163	1.48504e-09	1.72265e-06	12.0786
3636391	NM_199330	HOMER2	homer homolog 2 (Drosophila)	15q24.3	1.02628	7.47163	10.4035	2.08373e-09	2.2312e-06	11.7584
2447148	NM_002928	RGS16	regulator of G-protein signaling 16	1q25-q31	1.22616	8.27369	10.3338	2.33067e-09	2.31735e-06	11.6524
3452818	NM_001017535	VDR	vitamin D (1,25- dihydroxyvitamin D3) receptor	12q13.11	1.40617	8.57992	10.1509	3.13515e-09	2.90942e-06	11.3711
3300597	NM_013451	MYOF	myoferlin	10q24	2.12785	7.25417	9.91108	4.65115e-09	3.75803e-06	10.9959
3041816	NM_004403	DFNA5	deafness, autosomal dominant 5	7p15	1.89128	5.55748	9.90704	4.68243e-09	3.75803e-06	10.9896
2908762	NM_001024630	RUNX2	runt-related transcription factor 2	6p21	1.29736	9.97573	9.85632	5.09422e-09	3.75803e-06	10.9092
2848265	NM_138809	CMBL	carboxymethylenebutenolidase homolog (Pseudomonas)	5p15.2	1.12567	6.7743	9.83131	5.31096e-09	3.75803e-06	10.8695
3030489	NM_003575	ZNF282	zinc finger protein 282	7q36.1	0.92923	8.30518	9.82141	5.39947e-09	3.75803e-06	10.8537
2766788	NM_001098634	RBM47	RNA binding motif protein 47	4p13-p12	1.1935	7.34207	9.79104	5.68047e-09	3.76534e-06	10.8054
2361342	NM_022367	SEMA4A	sema domain, immunoglobulin domain (Ig), transmembrane domain (TM) and short cytoplasmic domain, (semaphorin) 4A	1q22	0.841527	7.45659	9.7622	5.96145e-09	3.77197e-06	10.7593
3415229	NM_002135	NR4A1	nuclear receptor subfamily 4, group A, member 1	12q13	1.27259	7.97796	9.70602	6.5511e-09	3.96484e-06	10.6692
2828688	NM_002188	IL13	interleukin 13	5q31	2.11504	9.84077	9.55751	8.42122e-09	4.85479e-06	10.4292
2326018	NM_015627	LDLRAP1	low density lipoprotein receptor adaptor protein 1	1p36-p35	-1.37473	8.56467	-9.53707	8.71909e-09	4.85479e-06	10.3959
2807621	NM_000958	PTGER4	prostaglandin E receptor 4 (subtype EP4)	5p13.1	1.02534	9.97688	9.51106	9.11423e-09	4.87962e-06	10.3535
3115008	NM_025195	TRIB1	tribbles homolog 1 (Drosophila)	8q24.13	1.48847	8.65508	9.47328	9.72157e-09	5.01201e-06	10.2917
3181976	NM_006981	NR4A3	nuclear receptor subfamily 4, group A, member 3	9q22	1.706	7.49847	9.38554	1.13002e-08	5.61781e-06	10.1475
2565119	NM_004418	DUSP2	dual specificity phosphatase 2	2q11	1.15882	8.58848	9.35277	1.19561e-08	5.73894e-06	10.0934
3421300	NM_002392	MDM2	Mdm2 p53 binding protein homolog (mouse)	12q14.3-q15	1.55396	9.71079	9.24766	1.43414e-08	6.44252e-06	9.91887
3538087	NM_016651	DACT1	dapper, antagonist of beta-catenin, homolog 1 (Xenopus laevis)	14q23.1	-1.61974	8.07729	-9.24741	1.43476e-08	6.44252e-06	9.91846
2571483	NM_000575	IL1A	interleukin 1, alpha	2q14	2.42716	6.24723	9.1342	1.74792e-08	7.45344e-06	9.72876
2428405	NM_175744	RHOC	ras homolog gene family, member C	1p13.1	0.976857	9.49366	9.12801	1.76698e-08	7.45344e-06	9.71833
2474977	NM_005253	FOSL2	FOS-like antigen 2	2p23.3	1.22139	9.48794	8.97648	2.30735e-08	9.17665e-06	9.46156
3770457	NM_024417	FDXR	ferredoxin reductase	17q24-q25	0.82872	8.02725	8.95602	2.39255e-08	9.2512e-06	9.42663
3339971	NM_021200	PLEKHB1	pleckstrin homology domain containing, family B (evectins) member 1	11q13.5-q14.1	-0.916133	8.26778	-8.938	2.47025e-08	9.29347e-06	9.39584
3504213	NM_001110219	GJB6	gap junction protein, beta 6, 30kDa	13q11-q12.1|13q12	2.07509	7.88221	8.85851	2.84574e-08	1.01388e-05	9.25944
2705748	NM_001146276	NCEH1	neutral cholesterol ester hydrolase 1	3q26.31	1.17815	7.84843	8.84534	2.91344e-08	1.01388e-05	9.23676
2395146	NM_001561	TNFRSF9	tumor necrosis factor receptor superfamily, member 9	1p36	1.51794	8.11128	8.79383	3.19488e-08	1.0847e-05	9.1478
2862841	NM_016591	GCNT4	glucosaminyl (N-acetyl) transferase 4, core 2	5q12	-1.75005	7.11184	-8.74213	3.50585e-08	1.16194e-05	9.05814
3129731	NM_057158	DUSP4	dual specificity phosphatase 4	8p12-p11	1.41521	8.45822	8.6771	3.94221e-08	1.26623e-05	8.94484
2905169	NM_078467	CDKN1A	cyclin-dependent kinase inhibitor 1A (p21, Cip1)	6p21.2	1.30217	8.70089	8.66871	4.00246e-08	1.26623e-05	8.93018
3461105	NM_000619	IFNG	interferon, gamma	12q14	2.87476	7.39324	8.61031	4.44945e-08	1.33775e-05	8.82786
3701297	NM_152342	CDYL2	chromodomain protein, Y-like 2	16q23.2	0.917093	8.95721	8.60096	4.52568e-08	1.33775e-05	8.81143
3558375	NM_004131	GZMB	granzyme B (granzyme 2, cytotoxic T-lymphocyte-associated serine esterase 1)	14q11.2	1.94763	10.5663	8.5919	4.60089e-08	1.33775e-05	8.7955
2957111	NM_052872	IL17F	interleukin 17F	6p12	1.67591	7.11774	8.58601	4.65042e-08	1.33775e-05	8.78514
3670918	NM_002661	PLCG2	phospholipase C, gamma 2 (phosphatidylinositol-specific)	16q24.1	1.09482	6.49431	8.57066	4.78224e-08	1.33775e-05	8.75811
3507282	NM_002019	FLT1	fms-related tyrosine kinase 1 (vascular endothelial growth factor/vascular permeability factor receptor)	13q12	1.14373	5.75726	8.56804	4.80514e-08	1.33775e-05	8.75349
3786471	NM_015559	SETBP1	SET binding protein 1	18q21.1	1.18529	6.566	8.53701	5.08495e-08	1.38789e-05	8.69874
2830861	NM_001964	EGR1	early growth response 1	5q31.1	1.97229	11.0105	8.51478	5.29577e-08	1.41764e-05	8.65943
2461935	NM_001098722	GNG4	guanine nucleotide binding protein (G protein), gamma 4	1q42.3	0.91346	7.00921	8.48338	5.60908e-08	1.46992e-05	8.6038
2816459	NM_001992	F2R	coagulation factor II (thrombin) receptor	5q13	1.76091	8.34291	8.47143	5.73339e-08	1.46992e-05	8.58258
2391172	NM_003327	TNFRSF4	tumor necrosis factor receptor superfamily, member 4	1p36	1.16503	9.36066	8.46439	5.80788e-08	1.46992e-05	8.57008
3607232	NM_022767	AEN	apoptosis enhancing nuclease	15q26.1	0.896087	8.22079	8.43455	6.13526e-08	1.52319e-05	8.51698
3152558	NM_174911	FAM84B	family with sequence similarity 84, member B	8q24.21	-0.86761	6.94544	-8.42559	6.23722e-08	1.52319e-05	8.50101
3585905	NM_005503	APBA2	amyloid beta (A4) precursor protein-binding, family A, member 2	15q11-q12	-0.906407	7.64805	-8.41507	6.35917e-08	1.5262e-05	8.48226
3907234	NM_002999	SDC4	syndecan 4	20q12	1.04477	8.55463	8.39096	6.64813e-08	1.56851e-05	8.43921
3705491	NM_024792	FAM57A	family with sequence similarity 57, member A	17p13.3	1.13611	8.07092	8.3619	7.0147e-08	1.62741e-05	8.3872
2638059	NM_001125	ADPRH	ADP-ribosylarginine hydrolase	3q13.31-q13.33	1.29764	6.40649	8.31548	7.64433e-08	1.71471e-05	8.30387
2531589	NM_030926	ITM2C	integral membrane protein 2C	2q37	0.861993	9.19067	8.31191	7.69501e-08	1.71471e-05	8.29747
3462816	NM_007350	PHLDA1	pleckstrin homology-like domain, family A, member 1	12q15	1.30436	8.37721	8.30735	7.76053e-08	1.71471e-05	8.28924
3103293	NM_172037	RDH10	retinol dehydrogenase 10 (all-trans)	8q21.11	1.57006	9.11973	8.29282	7.9726e-08	1.73404e-05	8.2631
3127584	NM_004430	EGR3	early growth response 3	8p23-p21	2.0277	7.93809	8.25901	8.49007e-08	1.81818e-05	8.20211
3299504	NM_001613	ACTA2	actin, alpha 2, smooth muscle, aorta	10q23.3	1.52686	8.18417	8.23657	8.8526e-08	1.86709e-05	8.16154
2353717	NM_020440	PTGFRN	prostaglandin F2 receptor negative regulator	1p13.1	0.824823	6.69951	8.20892	9.32165e-08	1.93668e-05	8.11144
2941784	NM_001142393	NEDD9	neural precursor cell expressed, developmentally down-regulated 9	6p25-p24	1.02333	8.54525	8.16123	1.0192e-07	2.08416e-05	8.02479
3461146	NM_020525	IL22	interleukin 22	12q15	2.09818	9.01275	8.154	1.0331e-07	2.08416e-05	8.01163
2910138	NM_002190	IL17A	interleukin 17A	6p12	1.78453	7.16516	8.12955	1.08163e-07	2.1509e-05	7.96705
3226253	NM_001035254	FAM102A	family with sequence similarity 102, member A	9q34.11	-1.01968	10.4401	-8.10636	1.12984e-07	2.21512e-05	7.9247
2391150	NM_004195	TNFRSF18	tumor necrosis factor receptor superfamily, member 18	1p36.3	0.898733	8.7174	8.08047	1.1863e-07	2.26061e-05	7.87732
2363248	NM_002348	LY9	lymphocyte antigen 9	1q21.3-q22	-1.72656	9.05692	-8.07986	1.18767e-07	2.26061e-05	7.87619
4054204	NM_001647	APOD	apolipoprotein D	3q26.2-qter	2.53816	6.48909	8.05048	1.25542e-07	2.33005e-05	7.82229
2875193	NM_004199	P4HA2	prolyl 4-hydroxylase, alpha polypeptide II	5q31	1.4211	7.3222	8.02261	1.32336e-07	2.39236e-05	7.77106
2902416	NM_000594	TNF	tumor necrosis factor	6p21.3	1.24978	10.3242	7.9935	1.3984e-07	2.49561e-05	7.71743
3034987	NM_006869	ADAP1	ArfGAP with dual PH domains 1	7p22.3	0.881427	7.54007	7.98065	1.43292e-07	2.52484e-05	7.69372
3862108	NM_001828	CLC	Charcot-Leyden crystal protein	19q13.1	-2.70733	6.98484	-7.95271	1.51107e-07	2.60007e-05	7.64207
3077321	NM_005232	EPHA1	EPH receptor A1	7q34	-0.775417	7.22779	-7.95205	1.51297e-07	2.60007e-05	7.64085
2732273	NM_018243	SEPT11	septin 11	4q21.1	1.12484	9.67869	7.94476	1.53412e-07	2.60427e-05	7.62734
2443370	NM_000130	F5	coagulation factor V (proaccelerin, labile factor)	1q23	1.25639	8.25008	7.89348	1.6917e-07	2.80632e-05	7.5322
2546054	NM_022128	RBKS	ribokinase	2p23.3	1.22388	7.02811	7.88782	1.7101e-07	2.80632e-05	7.52168
2544201	NM_004881	TP53I3	tumor protein p53 inducible protein 3	2p23.3	0.897617	6.76397	7.88674	1.71363e-07	2.80632e-05	7.51967
3957790	NM_052880	PIK3IP1	phosphoinositide-3-kinase interacting protein 1	22q12.2	-1.67994	8.82619	-7.87262	1.76052e-07	2.84959e-05	7.49339
3608398	NM_002569	FURIN	furin (paired basic amino acid cleaving enzyme)	15q26.1	0.964927	10.4974	7.86052	1.80177e-07	2.86548e-05	7.47085
2343025	NM_174858	AK5	adenylate kinase 5	1p31	-1.87717	6.44302	-7.85181	1.83209e-07	2.86548e-05	7.4546
3301914	NM_152309	PIK3AP1	phosphoinositide-3-kinase adaptor protein 1	10q24.1	1.01821	7.07602	7.84079	1.8712e-07	2.88161e-05	7.43404
3191352	NM_014286	NCS1	neuronal calcium sensor 1	9q34	1.16607	6.62294	7.83728	1.88381e-07	2.88161e-05	7.4275
3275729	NM_000417	IL2RA	interleukin 2 receptor, alpha	10p15-p14	0.79185	12.2933	7.80223	2.01498e-07	3.04876e-05	7.36195
3662774	NM_153837	GPR114	G protein-coupled receptor 114	16q21	0.909233	8.37668	7.78102	2.09887e-07	3.14154e-05	7.32222
3291601	NM_000399	EGR2	early growth response 2	10q21.1	1.98232	10.0935	7.76576	2.1615e-07	3.16689e-05	7.29358
2523855	NM_005214	CTLA4	cytotoxic T-lymphocyte-associated protein 4	2q33	1.42128	9.6708	7.7644	2.16719e-07	3.16689e-05	7.29101
3889624	ENST00000371497	TSHZ2	teashirt zinc finger homeobox 2	20q13.2	-1.75681	7.51453	-7.76037	2.18406e-07	3.16689e-05	7.28346
2452948	NM_000572	IL10	interleukin 10	1q31-q32	1.979	7.65714	7.74697	2.24126e-07	3.19929e-05	7.25827
2878273	NM_001945	HBEGF	heparin-binding EGF-like growth factor	5q23	1.78868	9.13386	7.74411	2.25366e-07	3.19929e-05	7.2529
2537109	NM_015677	SH3YL1	SH3 domain containing, Ysc84-like 1 (S. cerevisiae)	2p25.3	-1.01261	6.84955	-7.73915	2.27536e-07	3.19929e-05	7.24356
2948630	NM_003897	IER3	immediate early response 3	6p21.3	1.16142	9.79308	7.72178	2.353e-07	3.27537e-05	7.21086
3263743	NM_004419	DUSP5	dual specificity phosphatase 5	10q25	1.20807	9.50856	7.71601	2.37943e-07	3.27938e-05	7.19997
3751042	NM_138463	TLCD1	TLC domain containing 1	17q11.2	1.00486	6.68199	7.70715	2.42053e-07	3.30332e-05	7.18328
2902407	NM_001159740	LTA	lymphotoxin alpha (TNF superfamily, member 1)	6p21.3	1.38573	11.227	7.69459	2.48014e-07	3.3518e-05	7.15957
4011096	NM_021783	EDA2R	ectodysplasin A2 receptor	Xq12	1.74473	6.71	7.63762	2.77005e-07	3.6723e-05	7.05179
3341024	NM_015516	TSKU	tsukushi small leucine rich proteoglycan homolog (Xenopus laevis)	11q13.5	1.16214	6.55553	7.61816	2.87695e-07	3.71872e-05	7.01486
2933331	NM_016224	SNX9	sorting nexin 9	6q25.1-q26	1.09269	9.15657	7.61669	2.88521e-07	3.71872e-05	7.01206
2548699	NM_000104	CYP1B1	cytochrome P450, family 1, subfamily B, polypeptide 1	2p21	1.64946	8.28174	7.60454	2.95432e-07	3.76403e-05	6.98897
3727928	NM_005450	NOG	noggin	17q21-q22	-1.78921	6.88876	-7.58278	3.08238e-07	3.86547e-05	6.94758
3947227	NM_019106	SEPT3	septin 3	22q13.2	0.83853	6.3894	7.55652	3.2447e-07	3.96195e-05	6.89751
3610804	NM_000875	IGF1R	insulin-like growth factor 1 receptor	15q26.3	-1.45715	8.64184	-7.52754	3.43403e-07	4.15667e-05	6.84216
2830946	NM_001903	CTNNA1	catenin (cadherin-associated protein), alpha 1, 102kDa	5q31	1.16733	8.07679	7.51893	3.49246e-07	4.19096e-05	6.82569
3385752	NM_022337	RAB38	RAB38, member RAS oncogene family	11q14	1.16629	7.17358	7.46646	3.87158e-07	4.60619e-05	6.72508
2828356	NM_000758	CSF2	colony stimulating factor 2 (granulocyte-macrophage)	5q31.1	1.53093	8.69692	7.42614	4.19168e-07	4.94476e-05	6.64751
3696142	NM_022355	DPEP2	dipeptidase 2	16q22.1	-0.943217	7.76179	-7.4124	4.30692e-07	5.03801e-05	6.62102
3451814	NM_001145108	NELL2	NEL-like 2 (chicken)	12q13.11-q13.12	-1.70338	9.37112	-7.39562	4.45209e-07	5.16442e-05	6.58863
3376976	NM_001098671	RASGRP2	RAS guanyl releasing protein 2 (calcium and DAG-regulated)	11q13	-1.07856	8.15481	-7.31564	5.21707e-07	5.89747e-05	6.43369
2497161	NM_003853	IL18RAP	interleukin 18 receptor accessory protein	2q12	1.85539	8.36799	7.31538	5.21981e-07	5.89747e-05	6.43318
3023483	NM_020704	FAM40B	family with sequence similarity 40, member B	7q32.1	1.52694	7.85251	7.31214	5.2535e-07	5.89747e-05	6.42689
2367599	NM_000639	FASLG	Fas ligand (TNF superfamily, member 6)	1q23	1.32279	7.2491	7.28428	5.55305e-07	6.1348e-05	6.37268
3986647	NM_001170553	VSIG1	V-set and immunoglobulin domain containing 1	Xq22.3	-2.10146	8.38716	-7.26995	5.71393e-07	6.26283e-05	6.34476
2379132	NM_001040619	ATF3	activating transcription factor 3	1q32.3	1.84158	6.75799	7.20384	6.52103e-07	7.00179e-05	6.21555
2454818	NM_018664	BATF3	basic leucine zipper transcription factor, ATF-like 3	1q32.3	0.886253	8.2699	7.19832	6.59352e-07	7.00179e-05	6.20473
2945741	NM_014722	FAM65B	family with sequence similarity 65, member B	6p22.3-p21.32	-0.89197	10.2658	-7.19523	6.63452e-07	7.00179e-05	6.19867
3445028	NM_006143	GPR19	G protein-coupled receptor 19	12p12.3	1.36894	8.18052	7.19484	6.63963e-07	7.00179e-05	6.19792
3579114	NM_138576	BCL11B	B-cell CLL/lymphoma 11B (zinc finger protein)	14q32.2	-0.784063	9.74556	-7.16909	6.99169e-07	7.31762e-05	6.14737
2363042	NM_003768	PEA15	phosphoprotein enriched in astrocytes 15	1q21.1	0.896767	9.9472	7.15817	7.14672e-07	7.42406e-05	6.12591
2690900	NM_005191	CD80	CD80 molecule	3q13.3-q21	1.64897	7.88559	7.14089	7.39938e-07	7.62958e-05	6.09192
2477933	NM_138801	GALM	galactose mutarotase (aldose 1-epimerase)	2p22.1	0.977463	10.0021	7.12737	7.60346e-07	7.78237e-05	6.06529
3320717	NM_014632	MICAL2	microtubule associated monoxygenase, calponin and LIM domain containing 2	11p15.3	1.08522	8.78236	7.09593	8.10075e-07	8.17119e-05	6.00329
4006841	NM_032591	SLC9A7	solute carrier family 9 (sodium/hydrogen exchanger), member 7	Xp11.3-p11.23|Xp11.3	0.891077	7.88253	7.07188	8.50391e-07	8.45531e-05	5.95575
3692928	NM_031885	BBS2	Bardet-Biedl syndrome 2	16q21	-1.29738	7.66489	-7.03385	9.18409e-07	9.003e-05	5.88041
3847989	NM_001252	CD70	CD70 molecule	19p13	1.31654	8.55283	6.9156	1.16811e-06	0.000111371	5.64485
2883440	NM_033274	ADAM19	ADAM metallopeptidase domain 19 (meltrin beta)	5q32-q33	0.832937	10.3985	6.908	1.1864e-06	0.000111586	5.62962
2569649	NM_022336	EDAR	ectodysplasin A receptor	2q11-q13	-0.769417	6.57296	-6.88596	1.24107e-06	0.000115489	5.58548
3506398	NM_001007538	SHISA2	shisa homolog 2 (Xenopus laevis)	13q12.13	0.847297	7.03959	6.88453	1.24469e-06	0.000115489	5.58262
2405312	NM_001127361	RNF19B	ring finger protein 19B	1p35.1	0.989457	9.22362	6.87814	1.26108e-06	0.000115489	5.5698
2378068	NM_015714	G0S2	G0/G1switch 2	1q32.2	1.55959	7.41312	6.85933	1.31061e-06	0.00011924	5.53205
3321361	NM_006108	SPON1	spondin 1, extracellular matrix protein	11p15.2	-0.958903	6.72655	-6.83533	1.37676e-06	0.000124445	5.48378
3908963	NM_004776	B4GALT5	UDP-Gal:betaGlcNAc beta 1,4- galactosyltransferase, polypeptide 5	20q13.1-q13.2	0.98199	9.40595	6.82686	1.4009e-06	0.000124794	5.46675
2523354	NM_173511	FAM117B	family with sequence similarity 117, member B	2q33.2	-1.32978	9.08292	-6.82456	1.40752e-06	0.000124794	5.46213
3066818	NM_005746	NAMPT	nicotinamide phosphoribosyltransferase	7q22.3	0.979363	9.48473	6.76103	1.60415e-06	0.000137788	5.33392
3043264	NM_175061	JAZF1	JAZF zinc finger 1	7p15.2-p15.1	0.96379	8.50111	6.75934	1.60975e-06	0.000137788	5.3305
2936857	NM_001040001	MLLT4	myeloid/lymphoid or mixed-lineage leukemia (trithorax homolog, Drosophila); translocated to, 4	6q27	1.13532	8.16319	6.75823	1.61347e-06	0.000137788	5.32824
2582124	NM_006186	NR4A2	nuclear receptor subfamily 4, group A, member 2	2q22-q23	1.3347	7.84858	6.74819	1.64724e-06	0.000139497	5.30793
3979101	NM_174912	FAAH2	fatty acid amide hydrolase 2	Xp11.21	-0.876983	7.266	-6.74635	1.65352e-06	0.000139497	5.3042
3251393	NM_019058	DDIT4	DNA-damage-inducible transcript 4	10pter-q26.12	1.28026	8.72594	6.70215	1.81172e-06	0.000151013	5.21459
3178147	NM_001912	CTSL1	cathepsin L1	9q21-q22	1.31018	7.28623	6.69781	1.82808e-06	0.000151469	5.20577
2657546	NM_198485	TPRG1	tumor protein p63 regulated 1	3q28	1.18085	6.33014	6.67643	1.91089e-06	0.000156557	5.16231
3889419	NM_173485	TSHZ2	teashirt zinc finger homeobox 2	20q13.2	-1.1207	8.9702	-6.67616	1.91197e-06	0.000156557	5.16175
2608725	NM_003670	BHLHE40	basic helix-loop-helix family, member e40	3p26	0.789537	11.3715	6.66382	1.96155e-06	0.000159677	5.13664
3737242	NM_001166347	SLC26A11	solute carrier family 26, member 11	17q25.3	-0.804777	8.83384	-6.65894	1.98153e-06	0.000160366	5.1267
3593575	NM_003645	SLC27A2	solute carrier family 27 (fatty acid transporter), member 2	15q21.2	1.58371	8.10923	6.64342	2.04646e-06	0.000164637	5.09507
3475350	NR_002809	LOC338799	hypothetical LOC338799	12q24.31	-0.963097	7.18296	-6.62638	2.12026e-06	0.000168651	5.06031
2361279	NM_170707	LMNA	lamin A/C	1q21.2-q21.3	0.799623	8.20534	6.57724	2.34887e-06	0.000185774	4.95983
3065244	NM_006989	RASA4	RAS p21 protein activator 4	7q22	-0.95526	8.1968	-6.52524	2.6186e-06	0.000203455	4.85314
3526831	NM_007368	RASA3	RAS p21 protein activator 3	13q34	-1.05608	9.32878	-6.52393	2.62578e-06	0.000203455	4.85045
2442493	NM_005814	GPA33	glycoprotein A33 (transmembrane)	1q24.1	-0.867873	6.71734	-6.523	2.63089e-06	0.000203455	4.84854
2867873	NM_012081	ELL2	elongation factor, RNA polymerase II, 2	5q15	1.21525	8.76637	6.50126	2.75351e-06	0.00021064	4.80382
3046062	NM_001177506	AOAH	acyloxyacyl hydrolase (neutrophil)	7p14-p12	1.22881	8.55784	6.49787	2.77318e-06	0.00021064	4.79684
3739431	NM_001004431	METRNL	meteorin, glial cell differentiation regulator-like	17q25.3	0.89255	7.39035	6.49391	2.79632e-06	0.00021064	4.78868
2477073	NM_016441	CRIM1	cysteine rich transmembrane BMP regulator 1 (chordin-like)	2p21	0.986413	7.41039	6.4914	2.81106e-06	0.00021064	4.78352
3820443	NM_000201	ICAM1	intercellular adhesion molecule 1	19p13.3-p13.2	1.20029	9.38046	6.4908	2.81459e-06	0.00021064	4.78228
3818515	NM_004240	TRIP10	thyroid hormone receptor interactor 10	19p13.3	0.964803	7.70243	6.48686	2.83797e-06	0.000211254	4.77416
2494064	NM_016044	FAHD2A	fumarylacetoacetate hydrolase domain containing 2A	2p24.3-p11.2	1.20284	6.70677	6.45232	3.05162e-06	0.00022158	4.7029
2864449	NM_001174072	SERINC5	serine incorporator 5	5q14.1	-0.860257	10.5698	-6.44326	3.11032e-06	0.00022433	4.68419
3683845	NM_173475	DCUN1D3	DCN1, defective in cullin neddylation 1, domain containing 3 (S. cerevisiae)	16p12.3	1.26094	8.60282	6.43128	3.1898e-06	0.000228876	4.65942
2372103	NM_005807	PRG4	proteoglycan 4	1q25-q31	-1.21407	6.10801	-6.41648	3.29083e-06	0.000233157	4.6288
3090053	AF495725	SLC25A37	solute carrier family 25, member 37	8p21.2	-1.27217	7.4355	-6.38365	3.52689e-06	0.000245471	4.56077
2351063	NM_000757	CSF1	colony stimulating factor 1 (macrophage)	1p21-p13	0.812937	10.4965	6.37108	3.62182e-06	0.000250825	4.53468
3672489	NM_002163	IRF8	interferon regulatory factor 8	16q24.1	1.10791	7.74985	6.36574	3.66296e-06	0.000252418	4.52359
3129948	NM_016127	TMEM66	transmembrane protein 66	8p12	-0.880617	11.4196	-6.35415	3.75385e-06	0.000257135	4.49951
2521574	NM_006226	PLCL1	phospholipase C-like 1	2q33	-1.51029	6.98764	-6.35233	3.76836e-06	0.000257135	4.49573
3566949	NM_144581	C14orf149	chromosome 14 open reading frame 149	14q23.1	-0.80563	7.26629	-6.34599	3.81929e-06	0.00025808	4.48254
2933175	NM_024630	ZDHHC14	zinc finger, DHHC-type containing 14	6q25.3	0.809673	7.20767	6.33765	3.88729e-06	0.000261406	4.46521
3147173	NM_001040624	NCALD	neurocalcin delta	8q22.2	1.25186	7.56223	6.33435	3.9146e-06	0.000261977	4.45833
3091403	NM_001979	EPHX2	epoxide hydrolase 2, cytoplasmic	8p21-p12	-0.965757	7.19687	-6.31071	4.11578e-06	0.000272594	4.4091
3864551	NM_002659	PLAUR	plasminogen activator, urokinase receptor	19q13	1.07583	7.68723	6.30886	4.132e-06	0.000272594	4.40524
3387259	NM_144665	SESN3	sestrin 3	11q21	-1.57592	9.62432	-6.29933	4.21641e-06	0.000276851	4.38537
2994835	NM_004067	CHN2	chimerin (chimaerin) 2	7p15.3	0.863117	7.07857	6.29366	4.26747e-06	0.000278888	4.37355
3018605	NM_000441	SLC26A4	solute carrier family 26, member 4	7q31	1.04427	6.15411	6.2482	4.70071e-06	0.000304344	4.27856
3724858	NM_013351	TBX21	T-box 21	17q21.32	0.767497	7.96346	6.24442	4.7387e-06	0.000305383	4.27065
2922631	NM_013352	DSE	dermatan sulfate epimerase	6q22	0.986287	6.76707	6.24127	4.77063e-06	0.000306024	4.26405
2883349	NM_032782	HAVCR2	hepatitis A virus cellular receptor 2	5q33.3	1.20425	8.9156	6.21075	5.09144e-06	0.000325105	4.2001
3167660	NM_001135005	DNAJB5	DnaJ (Hsp40) homolog, subfamily B, member 5	9p13.3	0.817567	7.43484	6.19904	5.22039e-06	0.000328814	4.17553
3173880	NM_004817	TJP2	tight junction protein 2 (zona occludens 2)	9q13-q21	0.888653	7.34817	6.19195	5.30014e-06	0.000332333	4.16063
3027943	NM_016943	TAS2R3	taste receptor, type 2, member 3	7q31.3-q32	-1.17769	7.03136	-6.16638	5.59799e-06	0.000349435	4.1069
2353988	NM_017709	FAM46C	family with sequence similarity 46, member C	1p12	1.01642	9.12834	6.15726	5.70836e-06	0.000353861	4.08772
3610958	NM_000875	IGF1R	insulin-like growth factor 1 receptor	15q26.3	-1.53218	6.49459	-6.15633	5.71974e-06	0.000353861	4.08576
3722770	NM_024032	C17orf53	chromosome 17 open reading frame 53	17q21.31	0.874867	8.02822	6.12999	6.0519e-06	0.000371112	4.03028
2438282	NM_178229	IQGAP3	IQ motif containing GTPase activating protein 3	1q22-q23.1	0.928097	6.98997	6.12212	6.15499e-06	0.00037251	4.01368
3401119	NM_018463	ITFG2	integrin alpha FG-GAP repeat containing 2	12p13.33	-0.787567	8.4046	-6.11858	6.20187e-06	0.000373723	4.00623
3959918	NM_003312	TST	thiosulfate sulfurtransferase (rhodanese)	22q13.1	0.910573	6.98676	6.10013	6.45259e-06	0.000386433	3.96728
3933566	NM_024022	TMPRSS3	transmembrane protease, serine 3	21q22.3	1.15322	6.993	6.08948	6.60195e-06	0.00039106	3.94478
3454331	NM_001113546	LIMA1	LIM domain and actin binding 1	12q13	0.796583	9.51768	6.05044	7.18063e-06	0.000419024	3.8622
3464860	NM_001946	DUSP6	dual specificity phosphatase 6	12q22-q23	1.24757	9.20118	6.04955	7.19445e-06	0.000419024	3.86031
2530713	NM_004591	CCL20	chemokine (C-C motif) ligand 20	2q33-q37	1.32411	5.9298	6.03321	7.45238e-06	0.000432238	3.82569
3349453	NM_017868	TTC12	tetratricopeptide repeat domain 12	11q23.2	-0.968387	7.88883	-6.0147	7.75625e-06	0.000444308	3.7864
2902736	NM_001040437	C6orf48	chromosome 6 open reading frame 48	6p21.3	-1.0413	9.81006	-6.01087	7.82059e-06	0.000444337	3.77828
3089853	NM_152272	CHMP7	CHMP family, member 7	8p21.3	-0.769033	8.90239	-5.99128	8.15875e-06	0.000456099	3.73667
2868904	NM_005668	ST8SIA4	ST8 alpha-N-acetyl-neuraminide alpha-2,8-sialyltransferase 4	5q21	0.807303	9.10303	5.99091	8.16527e-06	0.000456099	3.73588
3768474	NM_017983	WIPI1	WD repeat domain, phosphoinositide interacting 1	17q24.2	0.96816	8.75621	5.98943	8.19144e-06	0.000456099	3.73274
3076076	NM_207113	SLC37A3	solute carrier family 37 (glycerol-3-phosphate transporter), member 3	7q34	-0.78179	9.53581	-5.96161	8.69974e-06	0.000480557	3.67355
2957462	NM_001512	GSTA4	glutathione S-transferase alpha 4	6p12.1	1.18781	6.72648	5.93795	9.15748e-06	0.000502498	3.62314
2345816	NM_198460	GBP6	guanylate binding protein family, member 6	1p22.2	-1.56968	6.84304	-5.93736	9.16914e-06	0.000502498	3.62189
2492496	NR_024204	NCRNA00152	non-protein coding RNA 152	2p11.2	1.06214	8.52738	5.92324	9.45441e-06	0.000512153	3.59177
3662808	NM_001145772	GPR56	G protein-coupled receptor 56	16q12.2-q21	1.03051	7.51188	5.90857	9.76049e-06	0.000526612	3.56045
3282601	NM_173496	MPP7	membrane protein, palmitoylated 7 (MAGUK p55 subfamily member 7)	10p12.1	-1.55082	8.08071	-5.89844	9.97762e-06	0.000534186	3.53882
3449910	NM_001113402	AMN1	antagonist of mitotic exit network 1 homolog (S. cerevisiae)	12p11.21	-1.48842	7.30399	-5.85136	1.10542e-05	0.000586807	3.43808
3791254	NM_003839	TNFRSF11A	tumor necrosis factor receptor superfamily, member 11a, NFKB activator	18q22.1	1.11693	7.62516	5.85	1.10869e-05	0.000586807	3.43517
3240987	NM_005204	MAP3K8	mitogen-activated protein kinase kinase kinase 8	10p11.23	0.801793	7.8961	5.83095	1.15572e-05	0.000598054	3.39432
2746693	NM_024605	ARHGAP10	Rho GTPase activating protein 10	4q31.23	1.04327	6.98109	5.82579	1.16881e-05	0.000602585	3.38326
2369339	NM_152663	RALGPS2	Ral GEF with PH domain and SH3 binding motif 2	1q25.2	-1.0344	6.11478	-5.80882	1.21291e-05	0.000618545	3.34684
2579572	NM_014795	ZEB2	zinc finger E-box binding homeobox 2	2q22.3	1.01944	7.05024	5.80708	1.21754e-05	0.000618545	3.34309
3971219	NM_001168648	CNKSR2	connector enhancer of kinase suppressor of Ras 2	Xp22.12	-1.04696	7.3127	-5.79288	1.2559e-05	0.000627918	3.31259
3410384	NM_018169	C12orf35	chromosome 12 open reading frame 35	12p11.21	-1.29524	9.19971	-5.79107	1.26088e-05	0.000627918	3.3087
3728037	NM_021626	SCPEP1	serine carboxypeptidase 1	17q22	0.84917	8.1338	5.78886	1.267e-05	0.000627918	3.30394
2773958	NM_001565	CXCL10	chemokine (C-X-C motif) ligand 10	4q21	2.75324	8.62425	5.78865	1.26756e-05	0.000627918	3.3035
2903189	NM_019111	HLA-DRA	major histocompatibility complex, class II, DR alpha	6p21.3	1.30034	8.95442	5.78126	1.28822e-05	0.000635888	3.28761
3356038	NM_138788	TMEM45B	transmembrane protein 45B	11q24.3	-1.24903	7.43375	-5.77685	1.30073e-05	0.000639794	3.27811
3430125	NA	NA	NA	NA	-2.0245	5.52755	-5.77037	1.3193e-05	0.000646643	3.26417
2457261	NM_007207	DUSP10	dual specificity phosphatase 10	1q41	1.16642	8.27977	5.76715	1.32864e-05	0.000648934	3.25724
3540136	NM_021979	HSPA2	heat shock 70kDa protein 2	14q24.1	0.9592	7.53478	5.7552	1.36385e-05	0.000663805	3.23151
3647993	NM_000246	CIITA	class II, major histocompatibility complex, transactivator	16p13	0.96975	7.61463	5.74913	1.38212e-05	0.000668024	3.21843
3353640	NM_020716	GRAMD1B	GRAM domain containing 1B	11q24.1	0.94386	7.92544	5.73469	1.42654e-05	0.000684741	3.18733
3405515	NM_030817	APOLD1	apolipoprotein L domain containing 1	12p13.1	1.00931	7.6613	5.72029	1.47234e-05	0.000701842	3.15626
3469180	NM_032148	SLC41A2	solute carrier family 41, member 2	12q23.3	1.60317	6.71019	5.72025	1.47247e-05	0.000701842	3.15617
3643938	NM_024600	TMEM204	transmembrane protein 204	16p13.3	-0.918323	10.2687	-5.71876	1.4773e-05	0.000701842	3.15295
2458513	NM_014698	TMEM63A	transmembrane protein 63A	1q42.12	-0.84188	10.2049	-5.70849	1.51097e-05	0.000715397	3.13079
3132016	NM_001174064	FGFR1	fibroblast growth factor receptor 1	8p11.2-p11.1	0.973243	8.07226	5.67889	1.61252e-05	0.000755768	3.06683
3390195	NM_015065	EXPH5	exophilin 5	11q22.3	-0.942543	6.29738	-5.64874	1.72318e-05	0.000799557	3.00157
3430086	NM_152772	TCP11L2	t-complex 11 (mouse)-like 2	12q23.3	-1.68655	8.3469	-5.63264	1.78539e-05	0.000822933	2.96671
3945684	NM_001166003	APOBEC3H	apolipoprotein B mRNA editing enzyme, catalytic polypeptide-like 3H	22q13.1	1.44337	8.1951	5.62698	1.80782e-05	0.000830525	2.95443
3924783	NM_206962	PRMT2	protein arginine methyltransferase 2	21q22.3	-0.839007	8.105	-5.61116	1.87202e-05	0.000851587	2.92012
2375664	NM_006763	BTG2	BTG family, member 2	1q32	0.97822	9.99709	5.60641	1.89178e-05	0.000857771	2.90979
2742224	NM_005841	SPRY1	sprouty homolog 1, antagonist of FGF signaling (Drosophila)	4q28.1	1.36569	7.4347	5.59452	1.94211e-05	0.000874892	2.88398
3544525	NM_005252	FOS	FBJ murine osteosarcoma viral oncogene homolog	14q24.3	2.19974	8.84526	5.58982	1.96238e-05	0.00088117	2.87377
3259253	NM_001776	ENTPD1	ectonucleoside triphosphate diphosphohydrolase 1	10q24	1.20129	7.34281	5.56624	2.06736e-05	0.000916486	2.82253
2723997	NM_016531	KLF3	Kruppel-like factor 3 (basic)	4p14	-0.910857	9.77802	-5.56221	2.08589e-05	0.000919291	2.81376
3402315	NM_001769	CD9	CD9 molecule	12p13.3	0.80113	7.23412	5.56199	2.0869e-05	0.000919291	2.81328
3623552	NM_024837	ATP8B4	ATPase, class I, type 8B, member 4	15q21.2	1.38856	6.29527	5.54446	2.16948e-05	0.000952656	2.77513
2877378	NM_001790	CDC25C	cell division cycle 25 homolog C (S. pombe)	5q31	0.83401	6.50051	5.53811	2.20021e-05	0.00096311	2.7613
3799461	NM_001128626	SPIRE1	spire homolog 1 (Drosophila)	18p11.21	1.03713	6.78837	5.51908	2.29497e-05	0.000998311	2.71984
2950329	NM_033554	HLA-DPA1	major histocompatibility complex, class II, DP alpha 1	6p21.3	0.957913	10.0191	5.51066	2.33824e-05	0.00101397	2.70148
2955556	NM_001114086	CLIC5	chloride intracellular channel 5	6p21.1-p12.1	0.904623	8.30519	5.50556	2.36484e-05	0.00102231	2.69036
2591837	NM_014585	SLC40A1	solute carrier family 40 (iron-regulated transporter), member 1	2q32	-1.06156	7.52382	-5.48332	2.4845e-05	0.00105762	2.64183
2809810	NM_006144	GZMA	granzyme A (granzyme 1, cytotoxic T-lymphocyte-associated serine esterase 3)	5q11-q12	1.69966	10.1253	5.47332	2.54033e-05	0.00106968	2.61998
2662331	NM_003656	CAMK1	calcium/calmodulin-dependent protein kinase I	3p25.3	0.817923	8.54978	5.47275	2.54355e-05	0.00106968	2.61874
3609592	NM_018349	MCTP2	multiple C2 domains, transmembrane 2	15q26.2	1.04187	7.64566	5.45513	2.64514e-05	0.00109843	2.58024
3916527	NM_021219	JAM2	junctional adhesion molecule 2	21q21.2	0.779667	6.56011	5.45407	2.65139e-05	0.00109843	2.57792
2967989	NM_198081	SCML4	sex comb on midleg-like 4 (Drosophila)	6q21	-0.831793	7.5652	-5.43016	2.79628e-05	0.00114147	2.52561
3443857	NM_172004	CLECL1	C-type lectin-like 1	12p13.31	1.6546	6.5601	5.42089	2.85464e-05	0.00116189	2.50531
3790704	NM_021127	PMAIP1	phorbol-12-myristate-13-acetate-induced protein 1	18q21.32	1.35743	9.07812	5.41205	2.91144e-05	0.00117131	2.48594
3453712	NM_144593	RHEBL1	Ras homolog enriched in brain like 1	12q13.12	1.1536	6.17334	5.37592	3.15576e-05	0.00125869	2.40673
2788926	NM_000901	NR3C2	nuclear receptor subfamily 3, group C, member 2	4q31.1	-0.902087	7.7702	-5.3694	3.20206e-05	0.00127351	2.39242
3539724	NM_182914	SYNE2	spectrin repeat containing, nuclear envelope 2	14q23.2	-1.16367	9.54179	-5.35727	3.28999e-05	0.00129926	2.36579
2415084	NM_002228	JUN	jun oncogene	1p32-p31	1.09281	8.58971	5.32779	3.51415e-05	0.00137231	2.30101
2439554	NM_004833	AIM2	absent in melanoma 2	1q22	1.5651	7.85768	5.3233	3.54962e-05	0.00138019	2.29114
3189837	NM_007135	ZNF79	zinc finger protein 79	9q34	0.77247	7.48201	5.32071	3.57022e-05	0.00138167	2.28545
4016001	NM_032441	ZMAT1	zinc finger, matrin type 1	Xq21	-1.58729	8.2746	-5.25188	4.16584e-05	0.00157577	2.13383
3602390	NM_153271	SNX33	sorting nexin 33	15q24.2	0.811753	6.32385	5.24899	4.19298e-05	0.00158174	2.12745
2706791	NM_152240	ZMAT3	zinc finger, matrin type 3	3q26.3-q27	0.938983	8.54864	5.24068	4.27188e-05	0.00160282	2.10913
2500275	NM_138621	BCL2L11	BCL2-like 11 (apoptosis facilitator)	2q13	0.77739	8.29275	5.23084	4.36737e-05	0.00162986	2.08741
2515627	NM_000210	ITGA6	integrin, alpha 6	2q31.1	-1.27097	8.50457	-5.22158	4.45928e-05	0.00165176	2.06694
2341083	NM_001924	GADD45A	growth arrest and DNA-damage-inducible, alpha	1p31.2-p31.1	1.0253	7.16306	5.20477	4.63102e-05	0.00170089	2.02982
2899333	NM_007047	BTN3A2	butyrophilin, subfamily 3, member A2	6p22.1	-0.79796	9.08016	-5.20227	4.65712e-05	0.0017015	2.02429
3177111	NM_006180	NTRK2	neurotrophic tyrosine kinase, receptor, type 2	9q22.1	0.872903	6.2504	5.20081	4.67245e-05	0.00170263	2.02107
3140213	NM_005098	MSC	musculin	8q21	1.12646	7.77058	5.19436	4.7408e-05	0.00172303	2.0068
3197955	NM_000170	GLDC	glycine dehydrogenase (decarboxylating)	9p22	0.818853	6.21303	5.18885	4.79995e-05	0.00173998	1.99462
3755903	NM_001165958	GSDMB	gasdermin B	17q12	-0.968563	8.2355	-5.18568	4.8343e-05	0.00174788	1.98761
2809245	NM_002203	ITGA2	integrin, alpha 2 (CD49B, alpha 2 subunit of VLA-2 receptor)	5q23-q31	1.09541	6.90392	5.16762	5.035e-05	0.00180637	1.94765
2464484	NM_198076	FAM36A	family with sequence similarity 36, member A	1q44	-0.93971	8.99172	-5.14449	5.30448e-05	0.00187884	1.89643
2784279	NM_021803	IL21	interleukin 21	4q26-q27	1.08513	5.56348	5.12779	5.50806e-05	0.00194107	1.85944
3985260	NM_014710	GPRASP1	G protein-coupled receptor associated sorting protein 1	Xq22.1	-1.14658	6.9539	-5.12579	5.53301e-05	0.00194494	1.855
3487600	NM_001128303	C13orf31	chromosome 13 open reading frame 31	13q14.11	1.21714	6.37321	5.11877	5.62141e-05	0.00197103	1.83944
3146565	NM_183419	RNF19A	ring finger protein 19A	8q22	0.819817	9.7188	5.11463	5.67418e-05	0.00197919	1.83026
2945882	NR_002174	CMAH	cytidine monophosphate-N-acetylneuraminic acid hydroxylase (CMP-N-acetylneuraminate monooxygenase) pseudogene	6p21.32	0.89311	9.50519	5.11361	5.68732e-05	0.00197919	1.82799
2776088	NM_139076	FAM175A	family with sequence similarity 175, member A	4q21.21-q21.23	-1.0306	7.97984	-5.09769	5.89549e-05	0.00203177	1.79268
3065546	NR_027768	DPY19L2P2	dpy-19-like 2 pseudogene 2 (C. elegans)	7q22.1	0.804093	8.13171	5.09478	5.93441e-05	0.00203968	1.78622
3662106	NM_005946	MT1A	metallothionein 1A	16q13	0.88345	7.97917	5.08978	6.00174e-05	0.00205268	1.77514
3447694	NM_005504	BCAT1	branched chain amino-acid transaminase 1, cytosolic	12p12.1	1.02894	6.84509	5.08723	6.0365e-05	0.00205951	1.76947
3797015	NM_001143823	ZFP161	zinc finger protein 161 homolog (mouse)	18pter-p11.2	-0.976213	8.30899	-5.08471	6.07103e-05	0.00206119	1.76387
3393704	NM_198275	MPZL3	myelin protein zero-like 3	11q23.3	0.94747	9.89061	5.06918	6.28791e-05	0.00210908	1.7294
3092276	NM_015344	LEPROTL1	leptin receptor overlapping transcript-like 1	8p21.2-p21.1	-0.81674	10.7301	-5.06895	6.29116e-05	0.00210908	1.72889
3531229	NM_007077	AP4S1	adaptor-related protein complex 4, sigma 1 subunit	14q12	-0.82302	6.60544	-5.06378	6.36524e-05	0.00211705	1.7174
3275282	NA	NA	NA	NA	-0.905207	7.39006	-5.04396	6.6573e-05	0.00220642	1.67335
3110272	NM_003506	FZD6	frizzled homolog 6 (Drosophila)	8q22.3-q23.1	0.981077	7.36516	5.03004	6.87046e-05	0.002261	1.6424
3817380	NM_005755	EBI3	Epstein-Barr virus induced 3	19p13.3	0.978797	6.91503	5.00361	7.29467e-05	0.00237247	1.58358
3402506	NM_001242	CD27	CD27 molecule	12p13	-0.891817	10.8218	-4.99703	7.40433e-05	0.0023942	1.56894
3645947	NM_015041	CLUAP1	clusterin associated protein 1	16p13.3	-0.975417	7.42549	-4.99651	7.41309e-05	0.0023942	1.56778
3160175	NM_003383	VLDLR	very low density lipoprotein receptor	9p24	0.94598	6.02667	4.99223	7.48533e-05	0.00240807	1.55826
3390542	NM_002906	RDX	radixin	11q23	1.10885	8.44905	4.9537	8.16954e-05	0.00259635	1.4724
2327677	NM_001166005	EPB41	erythrocyte membrane protein band 4.1 (elliptocytosis 1, RH-linked)	1p33-p32	-0.831623	10.065	-4.94541	8.32494e-05	0.00262628	1.45391
3185498	NM_001860	SLC31A2	solute carrier family 31 (copper transporters), member 2	9q31-q32	0.888623	7.7117	4.93688	8.48789e-05	0.00266529	1.43489
2700585	NM_053024	PFN2	profilin 2	3q25.1-q25.2	-0.91122	6.3114	-4.93618	8.50135e-05	0.00266529	1.43333
3114832	NM_003129	SQLE	squalene epoxidase	8q24.1	0.803	8.49209	4.9274	8.67284e-05	0.00271162	1.41374
2611056	NM_138712	PPARG	peroxisome proliferator-activated receptor gamma	3p25	0.810003	6.37655	4.91977	8.82452e-05	0.00272388	1.39672
2556752	NM_181784	SPRED2	sprouty-related, EVH1 domain containing 2	2p14	0.903177	7.51722	4.90612	9.10284e-05	0.00277876	1.36626
3012019	NM_012129	CLDN12	claudin 12	7q21	1.42638	6.12041	4.9017	9.19489e-05	0.0027946	1.35638
3076178	NM_013446	MKRN1	makorin ring finger protein 1	7q34	-0.890317	10.2957	-4.88593	9.53094e-05	0.00287166	1.32117
3145955	NA	NA	NA	NA	-0.79595	11.4344	-4.88428	9.56684e-05	0.00287625	1.31748
3352503	NM_015313	ARHGEF12	Rho guanine nucleotide exchange factor (GEF) 12	11q23.3	0.999727	7.49732	4.88166	9.62419e-05	0.00288726	1.31161
2620773	NM_006564	CXCR6	chemokine (C-X-C motif) receptor 6	3p21	1.01204	7.44302	4.87874	9.68827e-05	0.00289439	1.3051
3474495	NM_016399	TRIAP1	TP53 regulated inhibitor of apoptosis 1	12q24.31	0.88914	7.61372	4.87739	9.7181e-05	0.0028967	1.30209
2913694	NM_133493	CD109	CD109 molecule	6q13	1.20044	7.17454	4.84314	0.000105072	0.00307916	1.22551
2976360	NM_022121	PERP	PERP, TP53 apoptosis effector	6q24	0.857473	7.34262	4.83189	0.000107803	0.00313936	1.20034
2866704	NM_020801	ARRDC3	arrestin domain containing 3	5q14.3	-1.19859	9.40237	-4.82167	0.000110346	0.00319338	1.17748
3484497	NM_023037	FRY	furry homolog (Drosophila)	13q13.1	-0.795757	7.68255	-4.81644	0.000111671	0.00322502	1.16577
3127703	NM_003842	TNFRSF10B	tumor necrosis factor receptor superfamily, member 10b	8p22-p21	1.00981	8.14828	4.81163	0.000112903	0.00325385	1.15501
2669930	NM_033027	CSRNP1	cysteine-serine-rich nuclear protein 1	3p22	0.837287	7.76834	4.80465	0.000114716	0.00328568	1.1394
3475764	NM_032554	GPR81	G protein-coupled receptor 81	12q24.31	1.24413	6.16575	4.79372	0.000117616	0.00333766	1.11491
3551728	NA	NA	NA	NA	-0.971273	9.06572	-4.77922	0.000121576	0.00342579	1.08244
2448382	NM_000963	PTGS2	prostaglandin-endoperoxide synthase 2 (prostaglandin G/H synthase and cyclooxygenase)	1q25.2-q25.3	0.926253	6.27047	4.77146	0.000123751	0.00347301	1.06506
3095766	NM_032336	GINS4	GINS complex subunit 4 (Sld5 homolog)	8p11.21	0.76825	7.86449	4.76171	0.000126541	0.00351586	1.04321
3710277	NM_020233	C17orf48	chromosome 17 open reading frame 48	17p13.1	-0.82409	6.87734	-4.74578	0.000131235	0.00362997	1.00751
3175274	NM_006200	PCSK5	proprotein convertase subtilisin/kexin type 5	9q21.3	-1.01134	7.66009	-4.73479	0.000134576	0.00370074	0.982868
2390253	NM_001001963	OR2L8	olfactory receptor, family 2, subfamily L, member 8	1q44	-0.876477	6.86984	-4.73328	0.000135043	0.00370074	0.979467
3641871	NM_018148	LINS1	lines homolog 1 (Drosophila)	15q26.3	-0.80818	8.79901	-4.71599	0.000140494	0.00381224	0.940689
2709606	NM_052969	RPL39L	ribosomal protein L39-like	3q27	0.834	7.40128	4.71371	0.000141228	0.0038141	0.935585
2383775	NA	NA	NA	NA	-0.969843	7.61937	-4.71238	0.000141659	0.0038141	0.932601
3969358	NM_015507	EGFL6	EGF-like-domain, multiple 6	Xp22	1.29334	6.743	4.68378	0.00015125	0.00402561	0.868413
2973232	NM_001012279	C6orf174	chromosome 6 open reading frame 174	6q22.33	1.00914	7.30229	4.68167	0.000151983	0.00403741	0.863674
2485406	NM_014181	HSPC159	galectin-related protein	2p14	0.797467	7.1237	4.67736	0.000153492	0.00406973	0.853995
2660648	NM_016302	CRBN	cereblon	3p26.2	-0.80412	9.44818	-4.65792	0.000160484	0.00420703	0.810362
3930525	NR_026812	C21orf96	chromosome 21 open reading frame 96	21q22.12	-1.28109	8.56502	-4.6458	0.000165008	0.00428531	0.783129
2378710	NR_026761	C1orf97	chromosome 1 open reading frame 97	1q32.3	0.93047	7.21809	4.6458	0.000165009	0.00428531	0.783123
3090512	NM_024940	DOCK5	dedicator of cytokinesis 5	8p21.2	0.78149	5.94973	4.62288	0.000173916	0.00448316	0.731641
2365210	NM_012474	UCK2	uridine-cytidine kinase 2	1q23	0.796533	8.9005	4.61231	0.000178187	0.00457631	0.707886
3283920	NM_018287	ARHGAP12	Rho GTPase activating protein 12	10pter-cen	-1.21679	7.47481	-4.59461	0.000185578	0.00471394	0.668096
2349402	NM_020978	AMY2B	amylase, alpha 2B (pancreatic)	1p21	-1.47638	7.72386	-4.59013	0.000187497	0.00474539	0.65802
2719656	NM_001775	CD38	CD38 molecule	4p15	0.84822	9.87328	4.58407	0.000190126	0.00480317	0.644394
2828699	NM_000589	IL4	interleukin 4	5q31.1	1.02436	5.92764	4.56885	0.000196894	0.00491177	0.610153
3975227	NM_000240	MAOA	monoamine oxidase A	Xp11.3	0.91459	6.14036	4.56573	0.000198307	0.0049297	0.603156
2424148	NM_144988	ALG14	asparagine-linked glycosylation 14 homolog (S. cerevisiae)	1p21.3	0.7984	7.27768	4.56197	0.00020003	0.00494208	0.594687
3463112	NM_203394	E2F7	E2F transcription factor 7	12q21.2	0.896297	8.05323	4.54814	0.000206493	0.00506053	0.563571
3831195	NA	NA	NA	NA	0.78404	8.35155	4.53368	0.000213472	0.00518591	0.531046
4002741	NM_001037171	ACOT9	acyl-CoA thioesterase 9	Xp22.11	0.865853	8.49152	4.51374	0.000223493	0.0053546	0.486164
2420642	NM_153259	MCOLN2	mucolipin 2	1p22	1.16337	8.18853	4.49245	0.000234717	0.00557553	0.438235
3836266	NM_006732	FOSB	FBJ murine osteosarcoma viral oncogene homolog B	19q13.32	1.09055	8.75077	4.48958	0.000236268	0.00559328	0.431793
2876707	NM_000590	IL9	interleukin 9	5q31.1	1.55956	7.07668	4.46807	0.000248264	0.00579687	0.383361
3214451	NM_005384	NFIL3	nuclear factor, interleukin 3 regulated	9q22	1.23608	8.731	4.44544	0.000261548	0.00605782	0.332398
2831591	NM_001007189	C5orf53	chromosome 5 open reading frame 53	5q31	-0.865317	6.3533	-4.4427	0.00026321	0.00608618	0.326207
3677170	NA	NA	NA	NA	0.774983	9.55696	4.4051	0.000287037	0.00652868	0.241511
2436452	NA	NA	NA	NA	-0.795313	7.89636	-4.40192	0.00028915	0.00656603	0.234342
3708858	NM_001251	CD68	CD68 molecule	17p13	0.806047	9.08279	4.38915	0.000297787	0.0066966	0.205586
2423175	NM_001006605	FAM69A	family with sequence similarity 69, member A	1p22.1	-1.01596	8.46728	-4.36632	0.000313888	0.0069686	0.154148
2973694	NM_033515	ARHGAP18	Rho GTPase activating protein 18	6q22.33	0.922393	7.61146	4.36281	0.00031644	0.00701409	0.146237
2614142	NM_005126	NR1D2	nuclear receptor subfamily 1, group D, member 2	3p24.2	-1.20943	7.91616	-4.36099	0.000317772	0.0070226	0.142135
3277468	NM_014688	USP6NL	USP6 N-terminal like	10p13	-0.836987	6.46048	-4.35825	0.000319787	0.00705457	0.135963
2701018	NM_013308	GPR171	G protein-coupled receptor 171	3q25.1	0.77944	10.6522	4.34811	0.000327357	0.00719655	0.113115
2587790	NM_001033045	GPR155	G protein-coupled receptor 155	2q31.1	-1.12343	9.00532	-4.34447	0.000330125	0.00722537	0.104892
2600689	NM_004438	EPHA4	EPH receptor A4	2q36.1	-0.82951	7.47408	-4.33667	0.000336121	0.00732206	0.0873169
3027956	NM_016944	TAS2R4	taste receptor, type 2, member 4	7q31.3-q32	-1.57911	7.21078	-4.33509	0.000337349	0.00733735	0.0837541
2655113	NM_017644	KLHL24	kelch-like 24 (Drosophila)	3q27.1	-1.05266	8.35294	-4.29177	0.000372834	0.00789932	-0.0138733
3352948	NM_003105	SORL1	sortilin-related receptor, L(DLR class) A repeats-containing	11q23.2-q24.2	-0.808647	10.0901	-4.27255	0.000389757	0.00818314	-0.0571865
2777276	NM_004827	ABCG2	ATP-binding cassette, sub-family G (WHITE), member 2	4q22	0.929713	6.0014	4.25985	0.000401355	0.00836356	-0.0857915
3393720	NM_144765	MPZL2	myelin protein zero-like 2	11q24	0.84052	6.81046	4.25865	0.000402474	0.00837434	-0.0885071
3022814	NM_013332	C7orf68	chromosome 7 open reading frame 68	7q32.1	1.24628	7.84561	4.22075	0.000439312	0.00894038	-0.173916
3080283	NM_005431	XRCC2	X-ray repair complementing defective repair in Chinese hamster cells 2	7q36.1	0.90655	7.93853	4.19904	0.000461912	0.00929164	-0.222819
3401756	NM_020375	C12orf5	chromosome 12 open reading frame 5	12p13.3	0.951397	7.53839	4.19778	0.000463268	0.00930548	-0.225676
3855985	NM_021030	ZNF14	zinc finger protein 14	19p13.3-p13.2	-0.856147	6.84836	-4.1969	0.000464212	0.009311	-0.22766
2809128	NM_181501	ITGA1	integrin, alpha 1	5q11.2	1.10005	6.44704	4.19272	0.000468717	0.00935907	-0.237072
2903401	NM_002121	HLA-DPB1	major histocompatibility complex, class II, DP beta 1	6p21.3	0.798337	8.96401	4.19183	0.000469682	0.00935907	-0.239078
2689516	NM_001164343	ZBTB20	zinc finger and BTB domain containing 20	3q13.2	-0.90059	8.35634	-4.1906	0.000471022	0.00935907	-0.241853
3342525	NM_015885	PCF11	PCF11, cleavage and polyadenylation factor subunit, homolog (S. cerevisiae)	11q13	-0.85173	9.38609	-4.18464	0.000477557	0.00945485	-0.255281
2766262	NM_006068	TLR6	toll-like receptor 6	4p14	1.13342	6.39792	4.18425	0.000477987	0.00945485	-0.256158
3360417	NM_000519	HBD	hemoglobin, delta	11p15.5	-1.66521	5.84438	-4.17069	0.000493211	0.00971074	-0.286709
2922840	NM_002269	KPNA5	karyopherin alpha 5 (importin alpha 6)	6q22.1	-1.17473	7.82528	-4.15504	0.000511378	0.00994649	-0.321947
2849992	NM_001034850	FAM134B	family with sequence similarity 134, member B	5p15.1	-0.894797	7.92373	-4.15484	0.000511616	0.00994649	-0.3224

## Sheet: Infected vs Bystander 72h
PROBESETID	ACC	SYMBOL	DESCRIPTION	CYTOBAND	logFC	AveExpr	t	P.Value	adj.P.Val	B
2688499	NM_024508	ZBED2	zinc finger, BED-type containing 2	3q13.2	2.06312	9.43191	14.7224	4.96877e-12	6.91653e-08	17.2558
2455418	NM_005401	PTPN14	protein tyrosine phosphatase, non-receptor type 14	1q32.2	1.42801	6.10918	13.1453	3.74072e-11	2.60354e-07	15.4604
2480383	NM_001430	EPAS1	endothelial PAS domain protein 1	2p21-p16	1.80493	7.79746	12.4465	9.75118e-11	3.89741e-07	14.5905
2447148	NM_002928	RGS16	regulator of G-protein signaling 16	1q25-q31	1.46516	8.27369	12.348	1.11995e-10	3.89741e-07	14.4639
2444283	NM_003326	TNFSF4	tumor necrosis factor (ligand) superfamily, member 4	1q25	2.42088	7.35232	12.1087	1.57357e-10	4.38082e-07	14.1521
2461935	NM_001098722	GNG4	guanine nucleotide binding protein (G protein), gamma 4	1q42.3	1.23822	7.00921	11.4995	3.83071e-10	8.88724e-07	13.3307
3041816	NM_004403	DFNA5	deafness, autosomal dominant 5	7p15	2.10286	5.55748	11.0154	7.97171e-10	1.33623e-06	12.6482
2340961	NM_001559	IL12RB2	interleukin 12 receptor, beta 2	1p31.3-p31.2	1.74015	8.30961	10.9967	8.2033e-10	1.33623e-06	12.6215
2658785	NM_153690	FAM43A	family with sequence similarity 43, member A	3q29	0.808587	7.77902	10.9592	8.69224e-10	1.33623e-06	12.5673
3452818	NM_001017535	VDR	vitamin D (1,25- dihydroxyvitamin D3) receptor	12q13.11	1.49618	8.57992	10.8006	1.11182e-09	1.33623e-06	12.3368
2891341	NM_002460	IRF4	interferon regulatory factor 4	6p25-p23	1.25154	10.954	10.7892	1.13176e-09	1.33623e-06	12.3201
2361342	NM_022367	SEMA4A	sema domain, immunoglobulin domain (Ig), transmembrane domain (TM) and short cytoplasmic domain, (semaphorin) 4A	1q22	0.926827	7.45659	10.7517	1.20015e-09	1.33623e-06	12.2651
3115008	NM_025195	TRIB1	tribbles homolog 1 (Drosophila)	8q24.13	1.67848	8.65508	10.6826	1.33776e-09	1.33623e-06	12.1632
3820501	NM_001111307	PDE4A	phosphodiesterase 4A, cAMP-specific (phosphodiesterase E2 dunce homolog, Drosophila)	19p13.2	0.966837	8.16013	10.6662	1.37259e-09	1.33623e-06	12.139
2395146	NM_001561	TNFRSF9	tumor necrosis factor receptor superfamily, member 9	1p36	1.8359	8.11128	10.6359	1.43991e-09	1.33623e-06	12.094
2919669	NM_001198	PRDM1	PR domain containing 1, with ZNF domain	6q21-q22.1	1.64609	10.3634	10.5605	1.62223e-09	1.41134e-06	11.9819
2474977	NM_005253	FOSL2	FOS-like antigen 2	2p23.3	1.33063	9.48794	9.77933	5.79282e-09	4.7433e-06	10.7778
2428405	NM_175744	RHOC	ras homolog gene family, member C	1p13.1	1.03339	9.49366	9.6563	7.12359e-09	5.21693e-06	10.581
3862108	NM_001828	CLC	Charcot-Leyden crystal protein	19q13.1	-3.28228	6.98484	-9.6416	7.30266e-09	5.21693e-06	10.5573
2391172	NM_003327	TNFRSF4	tumor necrosis factor receptor superfamily, member 4	1p36	1.32494	9.36066	9.62618	7.49559e-09	5.21693e-06	10.5325
2948630	NM_003897	IER3	immediate early response 3	6p21.3	1.43805	9.79308	9.56101	8.37132e-09	5.54899e-06	10.4271
2405312	NM_001127361	RNF19B	ring finger protein 19B	1p35.1	1.36134	9.22362	9.46326	9.88946e-09	6.01529e-06	10.2681
2493858	NM_002371	MAL	mal, T-cell differentiation protein	2cen-q13	-0.894737	12.1912	-9.448	1.01514e-08	6.01529e-06	10.2432
3701297	NM_152342	CDYL2	chromodomain protein, Y-like 2	16q23.2	1.00608	8.95721	9.43549	1.03712e-08	6.01529e-06	10.2227
3608398	NM_002569	FURIN	furin (paired basic amino acid cleaving enzyme)	15q26.1	1.15317	10.4974	9.39402	1.11365e-08	6.2008e-06	10.1547
2807621	NM_000958	PTGER4	prostaglandin E receptor 4 (subtype EP4)	5p13.1	0.998987	9.97688	9.2666	1.38775e-08	7.42981e-06	9.94426
3907234	NM_002999	SDC4	syndecan 4	20q12	1.14769	8.55463	9.21761	1.51107e-08	7.79039e-06	9.86276
3263743	NM_004419	DUSP5	dual specificity phosphatase 5	10q25	1.42817	9.50856	9.1218	1.78632e-08	8.88054e-06	9.70243
3129731	NM_057158	DUSP4	dual specificity phosphatase 4	8p12-p11	1.4825	8.45822	9.08965	1.88994e-08	9.07173e-06	9.64836
2391150	NM_004195	TNFRSF18	tumor necrosis factor receptor superfamily, member 18	1p36.3	1.00533	8.7174	9.03891	2.06643e-08	9.58824e-06	9.56272
3178679	NM_006705	GADD45G	growth arrest and DNA-damage-inducible, gamma	9q22.1-q22.2	0.940617	7.15498	8.95352	2.40316e-08	1.0791e-05	9.41779
3103293	NM_172037	RDH10	retinol dehydrogenase 10 (all-trans)	8q21.11	1.68754	9.11973	8.91334	2.5809e-08	1.12269e-05	9.34924
2766788	NM_001098634	RBM47	RNA binding motif protein 47	4p13-p12	1.07635	7.34207	8.83003	2.99429e-08	1.26305e-05	9.2064
2830861	NM_001964	EGR1	early growth response 1	5q31.1	2.04027	11.0105	8.80826	3.1133e-08	1.2675e-05	9.16891
2862841	NM_016591	GCNT4	glucosaminyl (N-acetyl) transferase 4, core 2	5q12	-1.76068	7.11184	-8.79521	3.18697e-08	1.2675e-05	9.14641
3636391	NM_199330	HOMER2	homer homolog 2 (Drosophila)	15q24.3	0.865363	7.47163	8.77231	3.3207e-08	1.28184e-05	9.10685
3421300	NM_002392	MDM2	Mdm2 p53 binding protein homolog (mouse)	12q14.3-q15	1.46972	9.71079	8.74636	3.47923e-08	1.28184e-05	9.06196
3462816	NM_007350	PHLDA1	pleckstrin homology-like domain, family A, member 1	12q15	1.37279	8.37721	8.74317	3.49928e-08	1.28184e-05	9.05643
4054204	NM_001647	APOD	apolipoprotein D	3q26.2-qter	2.74149	6.48909	8.69539	3.81402e-08	1.36131e-05	8.97349
3538087	NM_016651	DACT1	dapper, antagonist of beta-catenin, homolog 1 (Xenopus laevis)	14q23.1	-1.50992	8.07729	-8.62045	4.3683e-08	1.52017e-05	8.84274
2638059	NM_001125	ADPRH	ADP-ribosylarginine hydrolase	3q13.31-q13.33	1.33958	6.40649	8.58426	4.6653e-08	1.58392e-05	8.77932
3339971	NM_021200	PLEKHB1	pleckstrin homology domain containing, family B (evectins) member 1	11q13.5-q14.1	-0.877557	8.26778	-8.56164	4.8615e-08	1.61124e-05	8.73958
3300597	NM_013451	MYOF	myoferlin	10q24	1.83321	7.25417	8.53868	5.06943e-08	1.64108e-05	8.69918
3299504	NM_001613	ACTA2	actin, alpha 2, smooth muscle, aorta	10q23.3	1.56362	8.18417	8.43487	6.13158e-08	1.89771e-05	8.51555
2828688	NM_002188	IL13	interleukin 13	5q31	1.86613	9.84077	8.43273	6.15584e-08	1.89771e-05	8.51174
2608725	NM_003670	BHLHE40	basic helix-loop-helix family, member e40	3p26	0.99668	11.3715	8.41214	6.39356e-08	1.89771e-05	8.47514
3504193	NM_004004	GJB2	gap junction protein, beta 2, 26kDa	13q11-q12	2.05407	7.91377	8.41096	6.40751e-08	1.89771e-05	8.47303
3770457	NM_024417	FDXR	ferredoxin reductase	17q24-q25	0.771973	8.02725	8.34275	7.26761e-08	2.02259e-05	8.3513
3585905	NM_005503	APBA2	amyloid beta (A4) precursor protein-binding, family A, member 2	15q11-q12	-0.898173	7.64805	-8.33863	7.32325e-08	2.02259e-05	8.34393
3030489	NM_003575	ZNF282	zinc finger protein 282	7q36.1	0.788337	8.30518	8.33225	7.41035e-08	2.02259e-05	8.3325
2941784	NM_001142393	NEDD9	neural precursor cell expressed, developmentally down-regulated 9	6p25-p24	1.04186	8.54525	8.30901	7.73665e-08	2.04191e-05	8.29083
2905169	NM_078467	CDKN1A	cyclin-dependent kinase inhibitor 1A (p21, Cip1)	6p21.2	1.24619	8.70089	8.29607	7.92473e-08	2.04191e-05	8.2676
3558375	NM_004131	GZMB	granzyme B (granzyme 2, cytotoxic T-lymphocyte-associated serine esterase 1)	14q11.2	1.87886	10.5663	8.28854	8.03637e-08	2.04191e-05	8.25407
2386828	NM_080738	EDARADD	EDAR-associated death domain	1q42.3-q43	0.82215	7.20497	8.27612	8.22405e-08	2.04191e-05	8.23174
2829171	NM_003202	TCF7	transcription factor 7 (T-cell specific, HMG-box)	5q31.1	-0.899287	9.97626	-8.25915	8.48793e-08	2.04191e-05	8.20119
3291601	NM_000399	EGR2	early growth response 2	10q21.1	2.10655	10.0935	8.25245	8.59453e-08	2.04191e-05	8.18911
2908762	NM_001024630	RUNX2	runt-related transcription factor 2	6p21	1.08576	9.97573	8.2487	8.65465e-08	2.04191e-05	8.18236
2326018	NM_015627	LDLRAP1	low density lipoprotein receptor adaptor protein 1	1p36-p35	-1.18598	8.56467	-8.22764	9.00139e-08	2.08832e-05	8.14435
3181976	NM_006981	NR4A3	nuclear receptor subfamily 4, group A, member 3	9q22	1.48906	7.49847	8.19206	9.62012e-08	2.19528e-05	8.08
2351063	NM_000757	CSF1	colony stimulating factor 1 (macrophage)	1p21-p13	1.0429	10.4965	8.17333	9.96342e-08	2.23695e-05	8.04605
3715839	NM_004295	TRAF4	TNF receptor-associated factor 4	17q11-q12	0.90895	8.83477	8.15082	1.03928e-07	2.29631e-05	8.00519
2933175	NM_024630	ZDHHC14	zinc finger, DHHC-type containing 14	6q25.3	1.03278	7.20767	8.084	1.17844e-07	2.56311e-05	7.88344
3009399	NM_001540	HSPB1	heat shock 27kDa protein 1	7q11.23	0.918793	9.77596	8.05159	1.25279e-07	2.66123e-05	7.82414
2690900	NM_005191	CD80	CD80 molecule	3q13.3-q21	1.8584	7.88559	8.04779	1.26179e-07	2.66123e-05	7.8172
2537109	NM_015677	SH3YL1	SH3 domain containing, Ysc84-like 1 (S. cerevisiae)	2p25.3	-1.03246	6.84955	-7.89091	1.70003e-07	3.53199e-05	7.52798
2828356	NM_000758	CSF2	colony stimulating factor 2 (granulocyte-macrophage)	5q31.1	1.62348	8.69692	7.87506	1.75233e-07	3.58712e-05	7.49856
2933331	NM_016224	SNX9	sorting nexin 9	6q25.1-q26	1.12764	9.15657	7.86036	1.80232e-07	3.63599e-05	7.47125
2443370	NM_000130	F5	coagulation factor V (proaccelerin, labile factor)	1q23	1.24002	8.25008	7.79065	2.06034e-07	4.09712e-05	7.34129
2571483	NM_000575	IL1A	interleukin 1, alpha	2q14	2.06499	6.24723	7.77126	2.13872e-07	4.19309e-05	7.305
2816459	NM_001992	F2R	coagulation factor II (thrombin) receptor	5q13	1.60772	8.34291	7.73449	2.29593e-07	4.3346e-05	7.23606
2878273	NM_001945	HBEGF	heparin-binding EGF-like growth factor	5q23	1.78561	9.13386	7.73079	2.31238e-07	4.3346e-05	7.22912
3847989	NM_001252	CD70	CD70 molecule	19p13	1.46989	8.55283	7.72115	2.3559e-07	4.3346e-05	7.21099
3034987	NM_006869	ADAP1	ArfGAP with dual PH domains 1	7p22.3	0.852507	7.54007	7.7188	2.36659e-07	4.3346e-05	7.20659
2582124	NM_006186	NR4A2	nuclear receptor subfamily 4, group A, member 2	2q22-q23	1.52196	7.84858	7.69497	2.47832e-07	4.43362e-05	7.16173
3275729	NM_000417	IL2RA	interleukin 2 receptor, alpha	10p15-p14	0.78058	12.2933	7.69118	2.49656e-07	4.43362e-05	7.1546
3321361	NM_006108	SPON1	spondin 1, extracellular matrix protein	11p15.2	-1.07689	6.72655	-7.67639	2.56917e-07	4.43362e-05	7.12672
2343025	NM_174858	AK5	adenylate kinase 5	1p31	-1.83512	6.44302	-7.67589	2.57165e-07	4.43362e-05	7.12578
2438575	NM_001161441	SH2D2A	SH2 domain containing 2A	1q21	0.815763	9.63568	7.67424	2.57991e-07	4.43362e-05	7.12266
2902407	NM_001159740	LTA	lymphotoxin alpha (TNF superfamily, member 1)	6p21.3	1.3741	11.227	7.62999	2.81147e-07	4.76108e-05	7.03905
2548699	NM_000104	CYP1B1	cytochrome P450, family 1, subfamily B, polypeptide 1	2p21	1.6539	8.28174	7.62501	2.83886e-07	4.76108e-05	7.02962
3320717	NM_014632	MICAL2	microtubule associated monoxygenase, calponin and LIM domain containing 2	11p15.3	1.16137	8.78236	7.59386	3.01651e-07	4.90484e-05	6.97055
3023483	NM_020704	FAM40B	family with sequence similarity 40, member B	7q32.1	1.58528	7.85251	7.59152	3.03029e-07	4.90484e-05	6.96612
2902416	NM_000594	TNF	tumor necrosis factor	6p21.3	1.18211	10.3242	7.56071	3.2182e-07	5.14912e-05	6.90755
3127584	NM_004430	EGR3	early growth response 3	8p23-p21	1.85416	7.93809	7.55217	3.2724e-07	5.17635e-05	6.89129
4011096	NM_021783	EDA2R	ectodysplasin A2 receptor	Xq12	1.7119	6.71	7.49391	3.66823e-07	5.73728e-05	6.7801
2883440	NM_033274	ADAM19	ADAM metallopeptidase domain 19 (meltrin beta)	5q32-q33	0.883693	10.3985	7.32895	5.08095e-07	7.77218e-05	6.46259
3043264	NM_175061	JAZF1	JAZF zinc finger 1	7p15.2-p15.1	1.04274	8.50111	7.31307	5.24386e-07	7.93419e-05	6.43181
2523354	NM_173511	FAM117B	family with sequence similarity 117, member B	2q33.2	-1.41645	9.08292	-7.26935	5.72084e-07	8.43922e-05	6.34689
2830946	NM_001903	CTNNA1	catenin (cadherin-associated protein), alpha 1, 102kDa	5q31	1.12642	8.07679	7.25545	5.8817e-07	8.52846e-05	6.31984
2784279	NM_021803	IL21	interleukin 21	4q26-q27	1.53215	5.56348	7.24017	6.06391e-07	8.60584e-05	6.29007
3454331	NM_001113546	LIMA1	LIM domain and actin binding 1	12q13	0.94746	9.51768	7.19643	6.6186e-07	9.21309e-05	6.20465
2700585	NM_053024	PFN2	profilin 2	3q25.1-q25.2	-1.32567	6.3114	-7.1813	6.82239e-07	9.40275e-05	6.17504
3908963	NM_004776	B4GALT5	UDP-Gal:betaGlcNAc beta 1,4- galactosyltransferase, polypeptide 5	20q13.1-q13.2	1.03087	9.40595	7.1667	7.02526e-07	9.49433e-05	6.14644
3540136	NM_021979	HSPA2	heat shock 70kDa protein 2	14q24.1	1.18878	7.53478	7.13266	7.52287e-07	0.000100691	6.07962
3475350	NR_002809	LOC338799	hypothetical LOC338799	12q24.31	-1.03126	7.18296	-7.09536	8.11007e-07	0.000106778	6.00622
3692928	NM_031885	BBS2	Bardet-Biedl syndrome 2	16q21	-1.30797	7.66489	-7.09126	8.17742e-07	0.000106778	5.99814
3610804	NM_000875	IGF1R	insulin-like growth factor 1 receptor	15q26.3	-1.37229	8.64184	-7.08914	8.21247e-07	0.000106778	5.99396
3889419	NM_173485	TSHZ2	teashirt zinc finger homeobox 2	20q13.2	-1.18586	8.9702	-7.0643	8.63509e-07	0.000110276	5.94495
2497161	NM_003853	IL18RAP	interleukin 18 receptor accessory protein	2q12	1.78492	8.36799	7.03754	9.11559e-07	0.000114443	5.89204
2936857	NM_001040001	MLLT4	myeloid/lymphoid or mixed-lineage leukemia (trithorax homolog, Drosophila); translocated to, 4	6q27	1.18052	8.16319	7.02729	9.30702e-07	0.000115538	5.87173
3696142	NM_022355	DPEP2	dipeptidase 2	16q22.1	-0.893727	7.76179	-7.02348	9.37918e-07	0.000115538	5.86419
3786471	NM_015559	SETBP1	SET binding protein 1	18q21.1	0.973697	6.566	7.01299	9.5807e-07	0.000116985	5.84341
3189837	NM_007135	ZNF79	zinc finger protein 79	9q34	1.01452	7.48201	6.98796	1.00803e-06	0.000122016	5.79373
3397877	NM_001142685	ARHGAP32	Rho GTPase activating protein 32	11q24-q25	-0.980937	6.61453	-6.9672	1.0515e-06	0.00012616	5.75247
2957111	NM_052872	IL17F	interleukin 17F	6p12	1.35913	7.11774	6.96306	1.0604e-06	0.00012616	5.74423
2705748	NM_001146276	NCEH1	neutral cholesterol ester hydrolase 1	3q26.31	0.926363	7.84843	6.95497	1.07799e-06	0.000127167	5.72814
3415229	NM_002135	NR4A1	nuclear receptor subfamily 4, group A, member 1	12q13	0.909587	7.97796	6.93742	1.11726e-06	0.000130691	5.69317
3461105	NM_000619	IFNG	interferon, gamma	12q14	2.29207	7.39324	6.86505	1.29534e-06	0.000149017	5.54855
2379132	NM_001040619	ATF3	activating transcription factor 3	1q32.3	1.73978	6.75799	6.80561	1.46344e-06	0.000161909	5.42919
3504213	NM_001110219	GJB6	gap junction protein, beta 6, 30kDa	13q11-q12.1|13q12	1.59319	7.88221	6.80132	1.47642e-06	0.000161909	5.42054
3464860	NM_001946	DUSP6	dual specificity phosphatase 6	12q22-q23	1.40255	9.20118	6.80106	1.47719e-06	0.000161909	5.42003
2363042	NM_003768	PEA15	phosphoprotein enriched in astrocytes 15	1q21.1	0.850267	9.9472	6.787	1.52058e-06	0.000165363	5.39171
2442493	NM_005814	GPA33	glycoprotein A33 (transmembrane)	1q24.1	-0.900877	6.71734	-6.77106	1.57134e-06	0.000169559	5.35957
2361279	NM_170707	LMNA	lamin A/C	1q21.2-q21.3	0.821963	8.20534	6.76099	1.60428e-06	0.00017047	5.33927
3859899	NM_024660	TMEM149	transmembrane protein 149	19q13.12	0.905307	9.28756	6.74608	1.65443e-06	0.000174468	5.30915
3902489	NM_138578	BCL2L1	BCL2-like 1	20q11.21	0.784037	9.60316	6.73202	1.70319e-06	0.000178259	5.28072
3131741	NM_001002814	RAB11FIP1	RAB11 family interacting protein 1 (class I)	8p11.22	0.91769	8.83726	6.69841	1.82579e-06	0.000189449	5.21268
2875193	NM_004199	P4HA2	prolyl 4-hydroxylase, alpha polypeptide II	5q31	1.18224	7.3222	6.67418	1.91985e-06	0.000196502	5.1635
2929127	NM_003764	STX11	syntaxin 11	6q24.2	1.04561	8.76443	6.66149	1.97106e-06	0.000200271	5.13773
3461146	NM_020525	IL22	interleukin 22	12q15	1.70913	9.01275	6.64207	2.05221e-06	0.000207005	5.09822
2363248	NM_002348	LY9	lymphocyte antigen 9	1q21.3-q22	-1.4121	9.05692	-6.60827	2.20171e-06	0.000218913	5.02936
3251393	NM_019058	DDIT4	DNA-damage-inducible transcript 4	10pter-q26.12	1.26127	8.72594	6.60272	2.22731e-06	0.000219887	5.01804
3727928	NM_005450	NOG	noggin	17q21-q22	-1.55467	6.88876	-6.58879	2.29295e-06	0.000224329	4.98959
3089853	NM_152272	CHMP7	CHMP family, member 7	8p21.3	-0.84501	8.90239	-6.58319	2.31988e-06	0.000224329	4.97816
2452948	NM_000572	IL10	interleukin 10	1q31-q32	1.68124	7.65714	6.58134	2.32886e-06	0.000224329	4.97438
3662774	NM_153837	GPR114	G protein-coupled receptor 114	16q21	0.7679	8.37668	6.57152	2.37705e-06	0.000225092	4.95431
3705491	NM_024792	FAM57A	family with sequence similarity 57, member A	17p13.3	0.890117	8.07092	6.55136	2.47932e-06	0.000231625	4.91305
2530713	NM_004591	CCL20	chemokine (C-C motif) ligand 20	2q33-q37	1.43488	5.9298	6.53796	2.54978e-06	0.000236619	4.8856
2565119	NM_004418	DUSP2	dual specificity phosphatase 2	2q11	0.809517	8.58848	6.53355	2.57344e-06	0.000237233	4.87655
2842157	NM_001131055	HRH2	histamine receptor H2	5q35.2	0.944183	8.15853	6.52023	2.64618e-06	0.000242334	4.84924
3091403	NM_001979	EPHX2	epoxide hydrolase 2, cytoplasmic	8p21-p12	-0.99708	7.19687	-6.51539	2.67314e-06	0.000243203	4.83931
3731543	NM_003835	RGS9	regulator of G-protein signaling 9	17q23-q24	1.02188	7.50778	6.47972	2.88086e-06	0.00025872	4.76598
3768474	NM_017983	WIPI1	WD repeat domain, phosphoinositide interacting 1	17q24.2	1.04429	8.75621	6.46038	3.0003e-06	0.000267719	4.72617
2500275	NM_138621	BCL2L11	BCL2-like 11 (apoptosis facilitator)	2q13	0.957463	8.29275	6.44251	3.11525e-06	0.000276205	4.68933
2546054	NM_022128	RBKS	ribokinase	2p23.3	0.99505	7.02811	6.41304	3.31474e-06	0.000290196	4.62849
3986647	NM_001170553	VSIG1	V-set and immunoglobulin domain containing 1	Xq22.3	-1.84818	8.38716	-6.39372	3.45265e-06	0.000296672	4.58854
3670918	NM_002661	PLCG2	phospholipase C, gamma 2 (phosphatidylinositol-specific)	16q24.1	0.816177	6.49431	6.38932	3.48492e-06	0.000297608	4.57942
3864551	NM_002659	PLAUR	plasminogen activator, urokinase receptor	19q13	1.08676	7.68723	6.37294	3.60764e-06	0.000304354	4.54549
2931036	NM_025218	ULBP1	UL16 binding protein 1	6q25	2.24299	6.88681	6.35307	3.76244e-06	0.000315501	4.5043
2523855	NM_005214	CTLA4	cytotoxic T-lymphocyte-associated protein 4	2q33	1.15654	9.6708	6.31815	4.05139e-06	0.000332481	4.43176
2945741	NM_014722	FAM65B	family with sequence similarity 65, member B	6p22.3-p21.32	-0.78311	10.2658	-6.31709	4.06047e-06	0.000332481	4.42956
3818515	NM_004240	TRIP10	thyroid hormone receptor interactor 10	19p13.3	0.936613	7.70243	6.29733	4.23442e-06	0.000342692	4.38843
3971219	NM_001168648	CNKSR2	connector enhancer of kinase suppressor of Ras 2	Xp22.12	-1.13537	7.3127	-6.28206	4.37401e-06	0.00034992	4.35663
3031517	NM_153236	GIMAP7	GTPase, IMAP family member 7	7q36.1	-0.840743	10.8956	-6.27878	4.40462e-06	0.000350356	4.34979
3178147	NM_001912	CTSL1	cathepsin L1	9q21-q22	1.22768	7.28623	6.27609	4.42984e-06	0.00035036	4.34419
3376976	NM_001098671	RASGRP2	RAS guanyl releasing protein 2 (calcium and DAG-regulated)	11q13	-0.92459	8.15481	-6.2713	4.47524e-06	0.000351174	4.33419
2883349	NM_032782	HAVCR2	hepatitis A virus cellular receptor 2	5q33.3	1.21403	8.9156	6.26121	4.57231e-06	0.000353592	4.31315
3023246	NM_001098629	IRF5	interferon regulatory factor 5	7q32	0.808487	7.41503	6.24447	4.7382e-06	0.000362395	4.2782
3301914	NM_152309	PIK3AP1	phosphoinositide-3-kinase adaptor protein 1	10q24.1	0.809787	7.07602	6.23581	4.82647e-06	0.000365566	4.26009
2369339	NM_152663	RALGPS2	Ral GEF with PH domain and SH3 binding motif 2	1q25.2	-1.11034	6.11478	-6.23526	4.83219e-06	0.000365566	4.25893
3889624	ENST00000371497	TSHZ2	teashirt zinc finger homeobox 2	20q13.2	-1.3908	7.51453	-6.14357	5.8783e-06	0.00042873	4.06671
2902736	NM_001040437	C6orf48	chromosome 6 open reading frame 48	6p21.3	-1.06409	9.81006	-6.1424	5.89297e-06	0.00042873	4.06426
3090053	AF495725	SLC25A37	solute carrier family 25, member 37	8p21.2	-1.22329	7.4355	-6.13836	5.94432e-06	0.00042873	4.05575
3662808	NM_001145772	GPR56	G protein-coupled receptor 56	16q12.2-q21	1.06728	7.51188	6.11939	6.19109e-06	0.000441949	4.01585
2450855	NM_012396	PHLDA3	pleckstrin homology-like domain, family A, member 3	1q31	0.83555	7.12026	6.10554	6.37802e-06	0.00045067	3.98666
3672489	NM_002163	IRF8	interferon regulatory factor 8	16q24.1	1.05956	7.74985	6.08791	6.62425e-06	0.000455459	3.9495
2746693	NM_024605	ARHGAP10	Rho GTPase activating protein 10	4q31.23	1.08546	6.98109	6.0614	7.0131e-06	0.000473895	3.89353
2611056	NM_138712	PPARG	peroxisome proliferator-activated receptor gamma	3p25	0.99269	6.37655	6.02937	7.51446e-06	0.000505321	3.82578
2922631	NM_013352	DSE	dermatan sulfate epimerase	6q22	0.952107	6.76707	6.02498	7.58597e-06	0.000507676	3.81648
3451814	NM_001145108	NELL2	NEL-like 2 (chicken)	12q13.11-q13.12	-1.38644	9.37112	-6.01958	7.67486e-06	0.000511168	3.80505
2457261	NM_007207	DUSP10	dual specificity phosphatase 10	1q41	1.21527	8.27977	6.00868	7.85774e-06	0.000520856	3.78194
2732273	NM_018243	SEPT11	septin 11	4q21.1	0.85028	9.67869	6.00554	7.91121e-06	0.000521915	3.77529
3046062	NM_001177506	AOAH	acyloxyacyl hydrolase (neutrophil)	7p14-p12	1.13126	8.55784	5.98206	8.323e-06	0.000540527	3.72549
2415084	NM_002228	JUN	jun oncogene	1p32-p31	1.22672	8.58971	5.98064	8.34865e-06	0.000540527	3.72247
2742224	NM_005841	SPRY1	sprouty homolog 1, antagonist of FGF signaling (Drosophila)	4q28.1	1.45108	7.4347	5.9443	9.03227e-06	0.000579397	3.64523
3527722	NM_002934	RNASE2	ribonuclease, RNase A family, 2 (liver, eosinophil-derived neurotoxin)	14q24-q31	-2.33341	5.87755	-5.93998	9.11733e-06	0.000582171	3.63603
3945684	NM_001166003	APOBEC3H	apolipoprotein B mRNA editing enzyme, catalytic polypeptide-like 3H	22q13.1	1.51363	8.1951	5.9009	9.9244e-06	0.000627944	3.55278
3353640	NM_020716	GRAMD1B	GRAM domain containing 1B	11q24.1	0.970853	7.92544	5.8987	9.97203e-06	0.000628102	3.54808
3191352	NM_014286	NCS1	neuronal calcium sensor 1	9q34	0.873033	6.62294	5.86775	1.06665e-05	0.000668816	3.48201
3240987	NM_005204	MAP3K8	mitogen-activated protein kinase kinase kinase 8	10p11.23	0.80546	7.8961	5.85761	1.09046e-05	0.00068068	3.46034
3708858	NM_001251	CD68	CD68 molecule	17p13	1.07378	9.08279	5.84705	1.11584e-05	0.000687278	3.43775
2955691	NM_005822	RCAN2	regulator of calcineurin 2	6p21.1-p12.3	0.864357	7.46341	5.77725	1.29957e-05	0.000789959	3.28813
2706791	NM_152240	ZMAT3	zinc finger, matrin type 3	3q26.3-q27	1.03398	8.54864	5.7709	1.31776e-05	0.000792358	3.27449
3593575	NM_003645	SLC27A2	solute carrier family 27 (fatty acid transporter), member 2	15q21.2	1.37501	8.10923	5.76795	1.32629e-05	0.000792358	3.26815
2903189	NM_019111	HLA-DRA	major histocompatibility complex, class II, DR alpha	6p21.3	1.29575	8.95442	5.76089	1.34697e-05	0.000796761	3.25296
3214451	NM_005384	NFIL3	nuclear factor, interleukin 3 regulated	9q22	1.60149	8.731	5.75958	1.35083e-05	0.000796761	3.25016
3349453	NM_017868	TTC12	tetratricopeptide repeat domain 12	11q23.2	-0.926367	7.88883	-5.75371	1.36832e-05	0.000800294	3.23753
3177111	NM_006180	NTRK2	neurotrophic tyrosine kinase, receptor, type 2	9q22.1	0.9619	6.2504	5.73106	1.43796e-05	0.000830555	3.1888
2809810	NM_006144	GZMA	granzyme A (granzyme 1, cytotoxic T-lymphocyte-associated serine esterase 3)	5q11-q12	1.77866	10.1253	5.72772	1.44854e-05	0.000833211	3.1816
3820443	NM_000201	ICAM1	intercellular adhesion molecule 1	19p13.3-p13.2	1.05824	9.38046	5.72264	1.46478e-05	0.000839082	3.17066
3924783	NM_206962	PRMT2	protein arginine methyltransferase 2	21q22.3	-0.854843	8.105	-5.71708	1.48276e-05	0.000845903	3.15868
2910138	NM_002190	IL17A	interleukin 17A	6p12	1.25184	7.16516	5.70286	1.52979e-05	0.000858657	3.12803
2353988	NM_017709	FAM46C	family with sequence similarity 46, member C	1p12	0.937963	9.12834	5.68197	1.60165e-05	0.000887843	3.08296
3147173	NM_001040624	NCALD	neurocalcin delta	8q22.2	1.12261	7.56223	5.68037	1.6073e-05	0.000887843	3.07951
3449910	NM_001113402	AMN1	antagonist of mitotic exit network 1 homolog (S. cerevisiae)	12p11.21	-1.43807	7.30399	-5.65342	1.7055e-05	0.000934668	3.02129
3090512	NM_024940	DOCK5	dedicator of cytokinesis 5	8p21.2	0.95477	5.94973	5.64792	1.7263e-05	0.000940595	3.00939
2367599	NM_000639	FASLG	Fas ligand (TNF superfamily, member 6)	1q23	1.02269	7.2491	5.63172	1.78904e-05	0.000969005	2.97435
2957462	NM_001512	GSTA4	glutathione S-transferase alpha 4	6p12.1	1.1259	6.72648	5.62846	1.80194e-05	0.000969637	2.96729
3390195	NM_015065	EXPH5	exophilin 5	11q22.3	-0.93461	6.29738	-5.60119	1.91368e-05	0.00100527	2.90823
2438282	NM_178229	IQGAP3	IQ motif containing GTPase activating protein 3	1q22-q23.1	0.84567	6.98997	5.5784	2.01253e-05	0.00104799	2.85879
2345816	NM_198460	GBP6	guanylate binding protein family, member 6	1p22.2	-1.47002	6.84304	-5.56041	2.09422e-05	0.0010837	2.81974
3816815	NM_002068	GNA15	guanine nucleotide binding protein (G protein), alpha 15 (Gq class)	19p13.3	1.20132	9.86436	5.55065	2.13992e-05	0.00109918	2.79854
2556752	NM_181784	SPRED2	sprouty-related, EVH1 domain containing 2	2p14	1.01621	7.51722	5.52015	2.28955e-05	0.00116762	2.7322
3132016	NM_001174064	FGFR1	fibroblast growth factor receptor 1	8p11.2-p11.1	0.94477	8.07226	5.51275	2.3274e-05	0.00118239	2.7161
3753220	NM_002981	CCL1	chemokine (C-C motif) ligand 1	17q12	1.5236	7.69975	5.50314	2.37753e-05	0.0011961	2.69518
3469180	NM_032148	SLC41A2	solute carrier family 41, member 2	12q23.3	1.54218	6.71019	5.50264	2.38018e-05	0.0011961	2.69409
2967989	NM_198081	SCML4	sex comb on midleg-like 4 (Drosophila)	6q21	-0.84192	7.5652	-5.49627	2.41407e-05	0.00120877	2.68021
3385752	NM_022337	RAB38	RAB38, member RAS oncogene family	11q14	0.857327	7.17358	5.48849	2.45611e-05	0.00122542	2.66326
2776088	NM_139076	FAM175A	family with sequence similarity 175, member A	4q21.21-q21.23	-1.10853	7.97984	-5.48314	2.4855e-05	0.0012354	2.65159
3041875	NM_015550	OSBPL3	oxysterol binding protein-like 3	7p15	0.77971	8.95434	5.48093	2.4977e-05	0.0012354	2.64678
2494537	NM_212481	ARID5A	AT rich interactive domain 5A (MRF1-like)	2q11.2	0.837317	9.78515	5.48003	2.50275e-05	0.0012354	2.6448
3985260	NM_014710	GPRASP1	G protein-coupled receptor associated sorting protein 1	Xq22.1	-1.22282	6.9539	-5.46664	2.57833e-05	0.00126204	2.6156
3146565	NM_183419	RNF19A	ring finger protein 19A	8q22	0.876083	9.7188	5.46566	2.58392e-05	0.00126204	2.61347
3957790	NM_052880	PIK3IP1	phosphoinositide-3-kinase interacting protein 1	22q12.2	-1.16425	8.82619	-5.45594	2.64038e-05	0.00128063	2.59225
3860315	NM_001042474	ZNF565	zinc finger protein 565	19q13.12	-0.91451	6.16872	-5.44695	2.69373e-05	0.00128959	2.57262
2657546	NM_198485	TPRG1	tumor protein p63 regulated 1	3q28	0.96325	6.33014	5.44614	2.69859e-05	0.00128959	2.57085
2662331	NM_003656	CAMK1	calcium/calmodulin-dependent protein kinase I	3p25.3	0.813937	8.54978	5.44607	2.69899e-05	0.00128959	2.5707
3379452	NM_022338	C11orf24	chromosome 11 open reading frame 24	11q13	0.805867	8.58537	5.4452	2.70426e-05	0.00128959	2.56879
2515627	NM_000210	ITGA6	integrin, alpha 6	2q31.1	-1.31528	8.50457	-5.4036	2.96675e-05	0.00138581	2.47786
3969358	NM_015507	EGFL6	EGF-like-domain, multiple 6	Xp22	1.49126	6.743	5.40056	2.98693e-05	0.00139057	2.47121
3728037	NM_021626	SCPEP1	serine carboxypeptidase 1	17q22	0.79163	8.1338	5.39661	3.01341e-05	0.00139743	2.46255
3226287	NA	NA	NA	NA	-0.885683	7.47543	-5.39537	3.02175e-05	0.00139743	2.45983
3683845	NM_173475	DCUN1D3	DCN1, defective in cullin neddylation 1, domain containing 3 (S. cerevisiae)	16p12.3	1.05198	8.60282	5.36547	3.23027e-05	0.00146467	2.39434
2950329	NM_033554	HLA-DPA1	major histocompatibility complex, class II, DP alpha 1	6p21.3	0.931567	10.0191	5.35909	3.27663e-05	0.0014762	2.38036
3341024	NM_015516	TSKU	tsukushi small leucine rich proteoglycan homolog (Xenopus laevis)	11q13.5	0.817513	6.55553	5.35905	3.27691e-05	0.0014762	2.38027
3610958	NM_000875	IGF1R	insulin-like growth factor 1 receptor	15q26.3	-1.33265	6.49459	-5.3546	3.30964e-05	0.00148613	2.37052
3402315	NM_001769	CD9	CD9 molecule	12p13.3	0.769513	7.23412	5.34249	3.40051e-05	0.00152203	2.34394
3215146	NM_004148	NINJ1	ninjurin 1	9q22	0.82751	9.51274	5.33292	3.47404e-05	0.00154996	2.32294
3360417	NM_000519	HBD	hemoglobin, delta	11p15.5	-2.12816	5.84438	-5.33019	3.49529e-05	0.00155446	2.31696
2372103	NM_005807	PRG4	proteoglycan 4	1q25-q31	-1.00376	6.10801	-5.30494	3.69858e-05	0.00162925	2.26148
3018605	NM_000441	SLC26A4	solute carrier family 26, member 4	7q31	0.88431	6.15411	5.29109	3.81508e-05	0.00165956	2.23105
3181600	NM_024642	GALNT12	UDP-N-acetyl-alpha-D-galactosamine:polypeptide N-acetylgalactosaminyltransferase 12 (GalNAc-T12)	9q22.33	-0.806643	7.05971	-5.28252	3.8891e-05	0.00168053	2.21219
3526831	NM_007368	RASA3	RAS p21 protein activator 3	13q34	-0.851147	9.32878	-5.25797	4.10926e-05	0.00176003	2.15816
2925590	NM_052913	TMEM200A	transmembrane protein 200A	6q23.1	1.06775	6.08312	5.25239	4.16104e-05	0.00177674	2.14587
3393720	NM_144765	MPZL2	myelin protein zero-like 2	11q24	1.03603	6.81046	5.24924	4.19063e-05	0.00177846	2.13892
3791254	NM_003839	TNFRSF11A	tumor necrosis factor receptor superfamily, member 11a, NFKB activator	18q22.1	0.99475	7.62516	5.21009	4.57595e-05	0.00189888	2.05262
3282601	NM_173496	MPP7	membrane protein, palmitoylated 7 (MAGUK p55 subfamily member 7)	10p12.1	-1.36605	8.08071	-5.19568	4.72669e-05	0.00194661	2.02082
3817380	NM_005755	EBI3	Epstein-Barr virus induced 3	19p13.3	1.01541	6.91503	5.19079	4.77902e-05	0.00195499	2.01002
3944882	NM_002305	LGALS1	lectin, galactoside-binding, soluble, 1	22q13.1	0.870657	11.4184	5.19065	4.78057e-05	0.00195499	2.0097
2709606	NM_052969	RPL39L	ribosomal protein L39-like	3q27	0.918243	7.40128	5.18985	4.78916e-05	0.00195499	2.00794
3487600	NM_001128303	C13orf31	chromosome 13 open reading frame 31	13q14.11	1.23209	6.37321	5.18166	4.87831e-05	0.00197977	1.98985
4002741	NM_001037171	ACOT9	acyl-CoA thioesterase 9	Xp22.11	0.99282	8.49152	5.17562	4.94505e-05	0.00200102	1.97652
3589458	NM_003246	THBS1	thrombospondin 1	15q15	-1.38056	6.56031	-5.1736	4.96765e-05	0.00200376	1.97205
2477073	NM_016441	CRIM1	cysteine rich transmembrane BMP regulator 1 (chordin-like)	2p21	0.785793	7.41039	5.17116	4.99502e-05	0.00200376	1.96666
3645947	NM_015041	CLUAP1	clusterin associated protein 1	16p13.3	-1.00826	7.42549	-5.16474	5.06773e-05	0.00202129	1.95248
2591837	NM_014585	SLC40A1	solute carrier family 40 (iron-regulated transporter), member 1	2q32	-0.996327	7.52382	-5.14637	5.28204e-05	0.00208289	1.91185
3092276	NM_015344	LEPROTL1	leptin receptor overlapping transcript-like 1	8p21.2-p21.1	-0.82879	10.7301	-5.14374	5.31342e-05	0.00208935	1.90604
3647993	NM_000246	CIITA	class II, major histocompatibility complex, transactivator	16p13	0.86268	7.61463	5.11437	5.67755e-05	0.00219916	1.84103
2788926	NM_000901	NR3C2	nuclear receptor subfamily 3, group C, member 2	4q31.1	-0.858817	7.7702	-5.11184	5.70997e-05	0.00219916	1.83544
3185498	NM_001860	SLC31A2	solute carrier family 31 (copper transporters), member 2	9q31-q32	0.91999	7.7117	5.11114	5.71907e-05	0.00219916	1.83388
3836266	NM_006732	FOSB	FBJ murine osteosarcoma viral oncogene homolog B	19q13.32	1.23872	8.75077	5.09956	5.87067e-05	0.0022389	1.80823
2976360	NM_022121	PERP	PERP, TP53 apoptosis effector	6q24	0.90408	7.34262	5.09452	5.93789e-05	0.00225219	1.79706
3259253	NM_001776	ENTPD1	ectonucleoside triphosphate diphosphohydrolase 1	10q24	1.09694	7.34281	5.08276	6.0978e-05	0.00230031	1.771
3360401	NM_000518	HBB	hemoglobin, beta	11p15.5	-2.42684	6.16798	-5.06763	6.31001e-05	0.00236117	1.73745
3456688	NM_020370	GPR84	G protein-coupled receptor 84	12q13.13	1.06312	6.06195	5.06634	6.32842e-05	0.00236171	1.7346
3445028	NM_006143	GPR19	G protein-coupled receptor 19	12p12.3	0.963087	8.18052	5.06176	6.39444e-05	0.00237996	1.72442
2620773	NM_006564	CXCR6	chemokine (C-X-C motif) receptor 6	3p21	1.04725	7.44302	5.04848	6.58949e-05	0.00243304	1.69496
2447877	NM_052966	FAM129A	family with sequence similarity 129, member A	1q25	0.77808	9.00608	5.04115	6.69972e-05	0.00244495	1.67869
2723997	NM_016531	KLF3	Kruppel-like factor 3 (basic)	4p14	-0.825423	9.77802	-5.0405	6.70955e-05	0.00244495	1.67725
2651828	NM_003262	SEC62	SEC62 homolog (S. cerevisiae)	3q26.2	-0.82009	7.813	-5.01082	7.17636e-05	0.00256141	1.61131
3774385	NM_016538	SIRT7	sirtuin (silent mating type information regulation 2 homolog) 7 (S. cerevisiae)	17q25	0.924597	9.77474	4.99103	7.50567e-05	0.0026585	1.56733
3136178	NM_002655	PLAG1	pleiomorphic adenoma gene 1	8q12	-1.06476	8.23938	-4.98192	7.66257e-05	0.00270718	1.54705
3352503	NM_015313	ARHGEF12	Rho guanine nucleotide exchange factor (GEF) 12	11q23.3	1.0188	7.49732	4.97478	7.78776e-05	0.00274432	1.53116
3127703	NM_003842	TNFRSF10B	tumor necrosis factor receptor superfamily, member 10b	8p22-p21	1.04382	8.14828	4.97368	7.8071e-05	0.00274432	1.52873
3933566	NM_024022	TMPRSS3	transmembrane protease, serine 3	21q22.3	0.939963	6.993	4.96338	7.99183e-05	0.00280217	1.50581
3356038	NM_138788	TMEM45B	transmembrane protein 45B	11q24.3	-1.07254	7.43375	-4.9606	8.04257e-05	0.00281245	1.49961
2440295	NM_003874	CD84	CD84 molecule	1q24	-0.79446	8.88382	-4.94444	8.34322e-05	0.00290344	1.46364
3790704	NM_021127	PMAIP1	phorbol-12-myristate-13-acetate-induced protein 1	18q21.32	1.23841	9.07812	4.9375	8.47581e-05	0.00294223	1.44819
3549517	NM_023112	OTUB2	OTU domain, ubiquitin aldehyde binding 2	14q32.12	0.817647	6.99459	4.91977	8.82457e-05	0.00304809	1.40867
3232944	NM_001040177	AKR1E2	aldo-keto reductase family 1, member E2	10p15.1	-0.863563	6.66269	-4.91076	9.00724e-05	0.00310349	1.3886
2448382	NM_000963	PTGS2	prostaglandin-endoperoxide synthase 2 (prostaglandin G/H synthase and cyclooxygenase)	1q25.2-q25.3	0.952733	6.27047	4.90787	9.06668e-05	0.00311625	1.38215
3385042	NM_206927	SYTL2	synaptotagmin-like 2	11q14	1.12418	6.89086	4.89479	9.34073e-05	0.00317904	1.35297
2636125	NM_001004196	CD200	CD200 molecule	3q12-q13	0.940187	7.40672	4.88393	9.57457e-05	0.00324277	1.32875
3430086	NM_152772	TCP11L2	t-complex 11 (mouse)-like 2	12q23.3	-1.45728	8.3469	-4.86692	9.95273e-05	0.00333034	1.2908
3662106	NM_005946	MT1A	metallothionein 1A	16q13	0.8442	7.97917	4.86366	0.000100271	0.00334717	1.28351
2973232	NM_001012279	C6orf174	chromosome 6 open reading frame 174	6q22.33	1.04721	7.30229	4.85827	0.00010151	0.00336432	1.27148
3969396	NM_152634	TCEANC	transcription elongation factor A (SII) N-terminal and central domain containing	Xp22.2	-1.01761	7.20897	-4.84395	0.000104877	0.00345128	1.23951
3710277	NM_020233	C17orf48	chromosome 17 open reading frame 48	17p13.1	-0.838873	6.87734	-4.83092	0.000108042	0.00353868	1.2104
2579572	NM_014795	ZEB2	zinc finger E-box binding homeobox 2	2q22.3	0.844493	7.05024	4.81052	0.000113189	0.00368127	1.16482
2831519	NM_032412	C5orf32	chromosome 5 open reading frame 32	5q31.3	0.914107	7.63508	4.80281	0.0001152	0.00372377	1.14757
3741547	NM_002561	P2RX5	purinergic receptor P2X, ligand-gated ion channel, 5	17p13.3	0.782317	8.7285	4.79591	0.000117028	0.00374985	1.13216
2719656	NM_001775	CD38	CD38 molecule	4p15	0.8857	9.87328	4.78663	0.000119537	0.0037999	1.11138
3392952	NA	NA	NA	NA	-0.786983	6.81837	-4.78652	0.000119566	0.0037999	1.11115
3059942	NM_001142749	KIAA1324L	KIAA1324-like	7q21.12	-0.838403	6.94144	-4.77142	0.000123765	0.00388894	1.07735
3976341	NM_003254	TIMP1	TIMP metallopeptidase inhibitor 1	Xp11.3-p11.23	0.82728	11.7659	4.75334	0.000128984	0.0040167	1.03691
3753860	NM_002985	CCL5	chemokine (C-C motif) ligand 5	17q11.2-q12	0.950843	9.91827	4.73051	0.000135902	0.00420479	0.985774
2955556	NM_001114086	CLIC5	chloride intracellular channel 5	6p21.1-p12.1	0.776553	8.30519	4.72612	0.000137273	0.00422752	0.975952
2872471	NM_173666	DTWD2	DTW domain containing 2	5q23.1	-0.774713	7.02443	-4.7134	0.00014133	0.00432377	0.947445
2669930	NM_033027	CSRNP1	cysteine-serine-rich nuclear protein 1	3p22	0.818527	7.76834	4.697	0.000146736	0.00444037	0.910709
3634811	NM_004390	CTSH	cathepsin H	15q24-q25	1.07545	9.05415	4.68333	0.000151406	0.0045227	0.880053
2366287	NM_002995	XCL1	chemokine (C motif) ligand 1	1q23	1.67541	5.68171	4.6657	0.000157649	0.00466911	0.840521
2327677	NM_001166005	EPB41	erythrocyte membrane protein band 4.1 (elliptocytosis 1, RH-linked)	1p33-p32	-0.779583	10.065	-4.63594	0.000168782	0.00492156	0.773774
2913694	NM_133493	CD109	CD109 molecule	6q13	1.14829	7.17454	4.63271	0.000170037	0.00494135	0.766533
2600689	NM_004438	EPHA4	EPH receptor A4	2q36.1	-0.8847	7.47408	-4.6252	0.000172994	0.004996	0.74967
2867873	NM_012081	ELL2	elongation factor, RNA polymerase II, 2	5q15	0.86314	8.76637	4.61758	0.000176045	0.00507361	0.732569
3443857	NM_172004	CLECL1	C-type lectin-like 1	12p13.31	1.40611	6.5601	4.60675	0.000180476	0.00517985	0.708262
3405515	NM_030817	APOLD1	apolipoprotein L domain containing 1	12p13.1	0.812387	7.6613	4.60421	0.000181534	0.00519949	0.702548
3797015	NM_001143823	ZFP161	zinc finger protein 161 homolog (mouse)	18pter-p11.2	-0.88025	8.30899	-4.58487	0.000189776	0.00538022	0.659132
3544525	NM_005252	FOS	FBJ murine osteosarcoma viral oncogene homolog	14q24.3	1.80333	8.84526	4.5825	0.000190811	0.00539856	0.653816
3175274	NM_006200	PCSK5	proprotein convertase subtilisin/kexin type 5	9q21.3	-0.977617	7.66009	-4.57693	0.000193272	0.00544606	0.641286
2993590	NM_004289	NFE2L3	nuclear factor (erythroid-derived 2)-like 3	7p15-p14	0.858147	8.4458	4.52588	0.000217339	0.00595568	0.526587
3233605	NM_004566	PFKFB3	6-phosphofructo-2-kinase/fructose-2,6-biphosphatase 3	10p14-p15	0.791883	9.4466	4.52586	0.000217348	0.00595568	0.526544
3387259	NM_144665	SESN3	sestrin 3	11q21	-1.12737	9.62432	-4.50636	0.00022732	0.0061682	0.482717
2521574	NM_006226	PLCL1	phospholipase C-like 1	2q33	-1.06971	6.98764	-4.49926	0.000231065	0.00624549	0.466752
4016001	NM_032441	ZMAT1	zinc finger, matrin type 1	Xq21	-1.35948	8.2746	-4.49813	0.000231664	0.00624954	0.464223
2828323	NM_000588	IL3	interleukin 3 (colony-stimulating factor, multiple)	5q31.1	1.26974	6.61771	4.48565	0.000238416	0.00639451	0.43616
3277468	NM_014688	USP6NL	USP6 N-terminal like	10p13	-0.860537	6.46048	-4.48088	0.00024105	0.00645273	0.425427
2975385	NM_001134831	AHI1	Abelson helper integration site 1	6q23.3	1.02326	7.93572	4.47576	0.000243907	0.00650419	0.413919
3430125	NA	NA	NA	NA	-1.56944	5.52755	-4.47332	0.000245281	0.00652833	0.408431
3551728	NA	NA	NA	NA	-0.906893	9.06572	-4.46244	0.000251509	0.00663828	0.383945
2338625	NM_015888	HOOK1	hook homolog 1 (Drosophila)	1p32.1	-0.816277	6.67482	-4.46119	0.000252234	0.00663828	0.381136
2341083	NM_001924	GADD45A	growth arrest and DNA-damage-inducible, alpha	1p31.2-p31.1	0.876567	7.16306	4.44975	0.000258966	0.00680127	0.355413
3474495	NM_016399	TRIAP1	TP53 regulated inhibitor of apoptosis 1	12q24.31	0.809753	7.61372	4.44192	0.000263683	0.00689937	0.337791
3110272	NM_003506	FZD6	frizzled homolog 6 (Drosophila)	8q22.3-q23.1	0.866097	7.36516	4.44053	0.000264526	0.00690402	0.334675
3774906	NM_003004	SECTM1	secreted and transmembrane 1	17q25	0.89476	8.41218	4.44	0.000264852	0.00690402	0.33347
3972929	NM_001128127	GK	glycerol kinase	Xp21.3	0.839097	8.37965	4.43555	0.000267579	0.00695753	0.323472
2464484	NM_198076	FAM36A	family with sequence similarity 36, member A	1q44	-0.810117	8.99172	-4.43502	0.000267905	0.00695753	0.322282
2378068	NM_015714	G0S2	G0/G1switch 2	1q32.2	0.996393	7.41312	4.38229	0.000302536	0.00774136	0.203631
3577078	NM_005606	LGMN	legumain	14q32.1	0.79835	9.15685	4.37446	0.000308053	0.00782499	0.186
2492496	NR_024204	NCRNA00152	non-protein coding RNA 152	2p11.2	0.782407	8.52738	4.36326	0.000316111	0.00798595	0.160809
3393704	NM_198275	MPZL3	myelin protein zero-like 3	11q23.3	0.811743	9.89061	4.34301	0.000331233	0.00827556	0.11523
3239380	NM_024838	THNSL1	threonine synthase-like 1 (S. cerevisiae)	10p12.1	-0.83517	6.88652	-4.32733	0.000343441	0.00850659	0.0799316
3076178	NM_013446	MKRN1	makorin ring finger protein 1	7q34	-0.787507	10.2957	-4.32173	0.000347915	0.00857164	0.067312
3373811	NM_002728	PRG2	proteoglycan 2, bone marrow (natural killer cell activator, eosinophil granule major basic protein)	11q12	-0.876053	6.76843	-4.31634	0.000352271	0.00863311	0.0551808
2809128	NM_181501	ITGA1	integrin, alpha 1	5q11.2	1.13162	6.44704	4.31304	0.000354959	0.0086837	0.0477693
3140213	NM_005098	MSC	musculin	8q21	0.93257	7.77058	4.3003	0.000365558	0.00888058	0.019084
3453712	NM_144593	RHEBL1	Ras homolog enriched in brain like 1	12q13.12	0.922307	6.17334	4.29808	0.000367441	0.00891076	0.0140775
4014759	NM_004538	NAP1L3	nucleosome assembly protein 1-like 3	Xq21.3-q22	-0.9958	6.77104	-4.28196	0.000381374	0.00912153	-0.0221998
3555883	NA	NA	NA	NA	-0.928903	8.02865	-4.27856	0.00038438	0.00916194	-0.0298511
2870828	NM_139164	STARD4	StAR-related lipid transfer (START) domain containing 4	5q22.1	0.77638	8.66371	4.26069	0.000400584	0.00935592	-0.070087
3160175	NM_003383	VLDLR	very low density lipoprotein receptor	9p24	0.803753	6.02667	4.24166	0.000418591	0.00969515	-0.112924
3755903	NM_001165958	GSDMB	gasdermin B	17q12	-0.79196	8.2355	-4.24015	0.000420052	0.00971283	-0.116318
3919047	NR_027267	C21orf82	chromosome 21 open reading frame 82	21q22.11	0.78019	6.24432	4.23557	0.000424519	0.00979985	-0.126623

## Sheet: Infected vs Bystander - aggrega
PROBESETID	ACC	SYMBOL	DESCRIPTION	CYTOBAND	logFC	AveExpr	t	P.Value	adj.P.Val	B
2688499	NM_024508	ZBED2	zinc finger, BED-type containing 2	3q13.2	2.05518	9.43191	25.4972	8.96983e-19	1.2486e-14	32.4315
2340961	NM_001559	IL12RB2	interleukin 12 receptor, beta 2	1p31.3-p31.2	1.78714	8.30961	20.2829	1.63723e-16	1.13952e-12	27.6533
2447148	NM_002928	RGS16	regulator of G-protein signaling 16	1q25-q31	1.29519	8.27369	18.8289	8.68441e-16	3.11464e-12	26.0758
2891341	NM_002460	IRF4	interferon regulatory factor 4	6p25-p23	1.25858	10.954	18.8035	8.95012e-16	3.11464e-12	26.0471
2919669	NM_001198	PRDM1	PR domain containing 1, with ZNF domain	6q21-q22.1	1.59317	10.3634	18.5633	1.19239e-15	3.31962e-12	25.7739
2493858	NM_002371	MAL	mal, T-cell differentiation protein	2cen-q13	-1.01892	12.1912	-17.9059	2.65929e-15	6.16956e-12	25.0073
2658785	NM_153690	FAM43A	family with sequence similarity 43, member A	3q29	0.844559	7.77902	17.731	3.30614e-15	6.57449e-12	24.7986
3820501	NM_001111307	PDE4A	phosphodiesterase 4A, cAMP-specific (phosphodiesterase E2 dunce homolog, Drosophila)	19p13.2	0.930208	8.16013	17.4753	4.56029e-15	7.93491e-12	24.4897
3452818	NM_001017535	VDR	vitamin D (1,25- dihydroxyvitamin D3) receptor	12q13.11	1.41452	8.57992	17.1299	7.08699e-15	1.09612e-11	24.0653
3538087	NM_016651	DACT1	dapper, antagonist of beta-catenin, homolog 1 (Xenopus laevis)	14q23.1	-1.69162	8.07729	-16.7811	1.11492e-14	1.55196e-11	23.628
2480383	NM_001430	EPAS1	endothelial PAS domain protein 1	2p21-p16	1.57482	7.79746	16.604	1.40763e-14	1.74151e-11	23.4025
2391172	NM_003327	TNFRSF4	tumor necrosis factor receptor superfamily, member 4	1p36	1.2756	9.36066	16.5554	1.5013e-14	1.74151e-11	23.3402
2326018	NM_015627	LDLRAP1	low density lipoprotein receptor adaptor protein 1	1p36-p35	-1.29814	8.56467	-16.4215	1.79409e-14	1.92106e-11	23.1676
2828688	NM_002188	IL13	interleukin 13	5q31	2.05904	9.84077	16.3349	2.01439e-14	1.9526e-11	23.0554
2829171	NM_003202	TCF7	transcription factor 7 (T-cell specific, HMG-box)	5q31.1	-1.09673	9.97626	-16.2468	2.26757e-14	1.9526e-11	22.9406
2862841	NM_016591	GCNT4	glucosaminyl (N-acetyl) transferase 4, core 2	5q12	-1.75421	7.11184	-16.213	2.37331e-14	1.9526e-11	22.8964
2395146	NM_001561	TNFRSF9	tumor necrosis factor receptor superfamily, member 9	1p36	1.63916	8.11128	16.2094	2.38464e-14	1.9526e-11	22.8918
2807621	NM_000958	PTGER4	prostaglandin E receptor 4 (subtype EP4)	5p13.1	0.956632	9.97688	16.1583	2.55524e-14	1.97605e-11	22.8247
3339971	NM_021200	PLEKHB1	pleckstrin homology domain containing, family B (evectins) member 1	11q13.5-q14.1	-0.876629	8.26778	-15.9749	3.27866e-14	2.40205e-11	22.5826
2461935	NM_001098722	GNG4	guanine nucleotide binding protein (G protein), gamma 4	1q42.3	1.03995	7.00921	15.8113	4.10397e-14	2.85636e-11	22.3642
3585905	NM_005503	APBA2	amyloid beta (A4) precursor protein-binding, family A, member 2	15q11-q12	-1.0004	7.64805	-15.6848	4.88814e-14	3.22238e-11	22.194
2908762	NM_001024630	RUNX2	runt-related transcription factor 2	6p21	1.20197	9.97573	15.6553	5.09284e-14	3.22238e-11	22.1541
3115008	NM_025195	TRIB1	tribbles homolog 1 (Drosophila)	8q24.13	1.46631	8.65508	15.5619	5.79991e-14	3.51021e-11	22.0274
2766788	NM_001098634	RBM47	RNA binding motif protein 47	4p13-p12	1.07422	7.34207	15.4247	7.03004e-14	4.07742e-11	21.8399
3181976	NM_006981	NR4A3	nuclear receptor subfamily 4, group A, member 3	9q22	1.59188	7.49847	15.3826	7.45927e-14	4.08453e-11	21.782
3504193	NM_004004	GJB2	gap junction protein, beta 2, 26kDa	13q11-q12	2.35183	7.91377	15.3414	7.90573e-14	4.08453e-11	21.7253
2391150	NM_004195	TNFRSF18	tumor necrosis factor receptor superfamily, member 18	1p36.3	0.92785	8.7174	15.3399	7.92259e-14	4.08453e-11	21.7232
2474977	NM_005253	FOSL2	FOS-like antigen 2	2p23.3	1.1805	9.48794	15.2216	9.36804e-14	4.50397e-11	21.5596
2361342	NM_022367	SEMA4A	sema domain, immunoglobulin domain (Ig), transmembrane domain (TM) and short cytoplasmic domain, (semaphorin) 4A	1q22	0.824231	7.45659	15.2205	9.38326e-14	4.50397e-11	21.558
2571483	NM_000575	IL1A	interleukin 1, alpha	2q14	2.20551	6.24723	15.1908	9.78819e-14	4.54172e-11	21.5167
3030489	NM_003575	ZNF282	zinc finger protein 282	7q36.1	0.839087	8.30518	15.0952	1.12204e-13	5.03833e-11	21.3833
2638059	NM_001125	ADPRH	ADP-ribosylarginine hydrolase	3q13.31-q13.33	1.26244	6.40649	15.0457	1.20447e-13	5.23942e-11	21.314
3300597	NM_013451	MYOF	myoferlin	10q24	2.06095	7.25417	14.9587	1.36511e-13	5.7583e-11	21.1915
3558375	NM_004131	GZMB	granzyme B (granzyme 2, cytotoxic T-lymphocyte-associated serine esterase 1)	14q11.2	1.83674	10.5663	14.899	1.48813e-13	6.09257e-11	21.1071
3129731	NM_057158	DUSP4	dual specificity phosphatase 4	8p12-p11	1.45903	8.45822	14.8705	1.55087e-13	6.16805e-11	21.0666
3907234	NM_002999	SDC4	syndecan 4	20q12	1.0838	8.55463	14.8099	1.69337e-13	6.54771e-11	20.9806
3462816	NM_007350	PHLDA1	pleckstrin homology-like domain, family A, member 1	12q15	1.28864	8.37721	14.6009	2.2988e-13	8.64846e-11	20.681
3701297	NM_152342	CDYL2	chromodomain protein, Y-like 2	16q23.2	0.885892	8.95721	14.4703	2.78784e-13	1.02123e-10	20.4918
2902407	NM_001159740	LTA	lymphotoxin alpha (TNF superfamily, member 1)	6p21.3	1.42263	11.227	14.3868	3.15589e-13	1.12035e-10	20.37
2537109	NM_015677	SH3YL1	SH3 domain containing, Ysc84-like 1 (S. cerevisiae)	2p25.3	-1.00763	6.84955	-14.3734	3.21939e-13	1.12035e-10	20.3505
2941784	NM_001142393	NEDD9	neural precursor cell expressed, developmentally down-regulated 9	6p25-p24	0.975908	8.54525	14.2704	3.75497e-13	1.27486e-10	20.1993
3862108	NM_001828	CLC	Charcot-Leyden crystal protein	19q13.1	-2.77791	6.98484	-14.0934	4.90204e-13	1.59597e-10	19.9372
2343025	NM_174858	AK5	adenylate kinase 5	1p31	-1.82253	6.44302	-14.0752	5.03891e-13	1.59597e-10	19.9101
3610804	NM_000875	IGF1R	insulin-like growth factor 1 receptor	15q26.3	-1.44761	8.64184	-14.0744	5.04473e-13	1.59597e-10	19.909
2443370	NM_000130	F5	coagulation factor V (proaccelerin, labile factor)	1q23	1.20854	8.25008	13.8275	7.3519e-13	2.15014e-10	19.5382
3023483	NM_020704	FAM40B	family with sequence similarity 40, member B	7q32.1	1.57944	7.85251	13.822	7.41429e-13	2.15014e-10	19.5299
3034987	NM_006869	ADAP1	ArfGAP with dual PH domains 1	7p22.3	0.830538	7.54007	13.7394	8.42081e-13	2.30649e-10	19.4045
2705748	NM_001146276	NCEH1	neutral cholesterol ester hydrolase 1	3q26.31	1.02094	7.84843	13.7359	8.46653e-13	2.30649e-10	19.3991
3692928	NM_031885	BBS2	Bardet-Biedl syndrome 2	16q21	-1.34933	7.66489	-13.7211	8.66204e-13	2.30649e-10	19.3766
2957111	NM_052872	IL17F	interleukin 17F	6p12	1.55131	7.11774	13.7129	8.77219e-13	2.30649e-10	19.3642
3636391	NM_199330	HOMER2	homer homolog 2 (Drosophila)	15q24.3	0.944888	7.47163	13.7122	8.78189e-13	2.30649e-10	19.3631
2948630	NM_003897	IER3	immediate early response 3	6p21.3	1.20896	9.79308	13.6401	9.82014e-13	2.50151e-10	19.2529
3103293	NM_172037	RDH10	retinol dehydrogenase 10 (all-trans)	8q21.11	1.54201	9.11973	13.636	9.88384e-13	2.50151e-10	19.2465
3504213	NM_001110219	GJB6	gap junction protein, beta 6, 30kDa	13q11-q12.1|13q12	1.81935	7.88221	13.6084	1.03159e-12	2.54277e-10	19.2043
2444283	NM_003326	TNFSF4	tumor necrosis factor (ligand) superfamily, member 4	1q25	2.11514	7.35232	13.6025	1.04122e-12	2.54277e-10	19.1951
2690900	NM_005191	CD80	CD80 molecule	3q13.3-q21	1.70151	7.88559	13.5802	1.07796e-12	2.58711e-10	19.1609
3696142	NM_022355	DPEP2	dipeptidase 2	16q22.1	-1.00438	7.76179	-13.5415	1.14508e-12	2.66977e-10	19.1013
3321361	NM_006108	SPON1	spondin 1, extracellular matrix protein	11p15.2	-1.01476	6.72655	-13.5383	1.15076e-12	2.66977e-10	19.0965
2548699	NM_000104	CYP1B1	cytochrome P450, family 1, subfamily B, polypeptide 1	2p21	1.64638	8.28174	13.5165	1.19064e-12	2.7017e-10	19.0628
3727928	NM_005450	NOG	noggin	17q21-q22	-1.77176	6.88876	-13.5097	1.20334e-12	2.7017e-10	19.0524
2428405	NM_175744	RHOC	ras homolog gene family, member C	1p13.1	0.896192	9.49366	13.4937	1.23384e-12	2.71403e-10	19.0277
3127584	NM_004430	EGR3	early growth response 3	8p23-p21	1.82723	7.93809	13.4865	1.24783e-12	2.71403e-10	19.0165
2828356	NM_000758	CSF2	colony stimulating factor 2 (granulocyte-macrophage)	5q31.1	1.63853	8.69692	13.2473	1.82005e-12	3.89771e-10	18.6437
2363248	NM_002348	LY9	lymphocyte antigen 9	1q21.3-q22	-1.56362	9.05692	-13.2222	1.89411e-12	3.97516e-10	18.6043
3475350	NR_002809	LOC338799	hypothetical LOC338799	12q24.31	-1.03938	7.18296	-13.2158	1.91333e-12	3.97516e-10	18.5943
3986647	NM_001170553	VSIG1	V-set and immunoglobulin domain containing 1	Xq22.3	-2.04908	8.38716	-13.1831	2.0158e-12	4.12646e-10	18.5427
2830861	NM_001964	EGR1	early growth response 1	5q31.1	1.90163	11.0105	13.1131	2.25443e-12	4.52854e-10	18.4321
3579114	NM_138576	BCL11B	B-cell CLL/lymphoma 11B (zinc finger protein)	14q32.2	-0.778402	9.74556	-13.0836	2.36323e-12	4.63326e-10	18.3854
2523855	NM_005214	CTLA4	cytotoxic T-lymphocyte-associated protein 4	2q33	1.30181	9.6708	13.0315	2.56956e-12	4.89977e-10	18.3026
2816459	NM_001992	F2R	coagulation factor II (thrombin) receptor	5q13	1.57215	8.34291	12.9898	2.74813e-12	5.16946e-10	18.2361
2905169	NM_078467	CDKN1A	cyclin-dependent kinase inhibitor 1A (p21, Cip1)	6p21.2	1.14397	8.70089	12.9262	3.04586e-12	5.65312e-10	18.1343
3608398	NM_002569	FURIN	furin (paired basic amino acid cleaving enzyme)	15q26.1	1.00421	10.4974	12.8587	3.39826e-12	6.22418e-10	18.0259
3152558	NM_174911	FAM84B	family with sequence similarity 84, member B	8q24.21	-0.868141	6.94544	-12.8355	3.52877e-12	6.37928e-10	17.9886
2363042	NM_003768	PEA15	phosphoprotein enriched in astrocytes 15	1q21.1	0.90266	9.9472	12.8245	3.59214e-12	6.4106e-10	17.9709
2883440	NM_033274	ADAM19	ADAM metallopeptidase domain 19 (meltrin beta)	5q32-q33	0.845896	10.3985	12.777	3.8819e-12	6.75451e-10	17.8941
2936857	NM_001040001	MLLT4	myeloid/lymphoid or mixed-lineage leukemia (trithorax homolog, Drosophila); translocated to, 4	6q27	1.14572	8.16319	12.7332	4.17003e-12	7.16628e-10	17.8231
3847989	NM_001252	CD70	CD70 molecule	19p13	1.32767	8.55283	12.7091	4.33772e-12	7.36355e-10	17.784
2902416	NM_000594	TNF	tumor necrosis factor	6p21.3	1.19042	10.3242	12.6608	4.69558e-12	7.875e-10	17.7055
2361279	NM_170707	LMNA	lamin A/C	1q21.2-q21.3	0.815456	8.20534	12.6122	5.08755e-12	8.4022e-10	17.626
3376976	NM_001098671	RASGRP2	RAS guanyl releasing protein 2 (calcium and DAG-regulated)	11q13	-1.02768	8.15481	-12.6026	5.1688e-12	8.4022e-10	17.6103
2830946	NM_001903	CTNNA1	catenin (cadherin-associated protein), alpha 1, 102kDa	5q31	1.07404	8.07679	12.5801	5.36382e-12	8.58211e-10	17.5735
3291601	NM_000399	EGR2	early growth response 2	10q21.1	1.89406	10.0935	12.5527	5.61244e-12	8.87787e-10	17.5286
3507282	NM_002019	FLT1	fms-related tyrosine kinase 1 (vascular endothelial growth factor/vascular permeability factor receptor)	13q12	1.05853	5.75726	12.5076	6.04808e-12	9.45947e-10	17.4544
3889624	ENST00000371497	TSHZ2	teashirt zinc finger homeobox 2	20q13.2	-1.55794	7.51453	-12.4396	6.77268e-12	1.02766e-09	17.3421
3226253	NM_001035254	FAM102A	family with sequence similarity 102, member A	9q34.11	-0.90974	10.4401	-12.3754	7.53887e-12	1.11946e-09	17.2357
3908963	NM_004776	B4GALT5	UDP-Gal:betaGlcNAc beta 1,4- galactosyltransferase, polypeptide 5	20q13.1-q13.2	0.96196	9.40595	12.3737	7.55956e-12	1.11946e-09	17.233
3786471	NM_015559	SETBP1	SET binding protein 1	18q21.1	1.00916	6.566	12.3559	7.78805e-12	1.14115e-09	17.2034
2732273	NM_018243	SEPT11	septin 11	4q21.1	1.00084	9.67869	12.3265	8.18146e-12	1.18631e-09	17.1545
2523354	NM_173511	FAM117B	family with sequence similarity 117, member B	2q33.2	-1.29372	9.08292	-12.3041	8.4951e-12	1.21909e-09	17.1172
3461105	NM_000619	IFNG	interferon, gamma	12q14	2.59359	7.39324	12.2732	8.94811e-12	1.271e-09	17.0655
2452948	NM_000572	IL10	interleukin 10	1q31-q32	1.9674	7.65714	12.1813	1.04495e-11	1.45456e-09	16.9114
3451814	NM_001145108	NELL2	NEL-like 2 (chicken)	12q13.11-q13.12	-1.61615	9.37112	-12.1266	1.14642e-11	1.56453e-09	16.8193
3320717	NM_014632	MICAL2	microtubule associated monoxygenase, calponin and LIM domain containing 2	11p15.3	1.06894	8.78236	12.1179	1.16354e-11	1.56553e-09	16.8046
3751042	NM_138463	TLCD1	TLC domain containing 1	17q11.2	0.909169	6.68199	12.1148	1.16965e-11	1.56553e-09	16.7994
2442493	NM_005814	GPA33	glycoprotein A33 (transmembrane)	1q24.1	-0.900523	6.71734	-11.9389	1.57974e-11	2.07452e-09	16.5005
3091403	NM_001979	EPHX2	epoxide hydrolase 2, cytoplasmic	8p21-p12	-1.00478	7.19687	-11.8996	1.69008e-11	2.17832e-09	16.4333
2933331	NM_016224	SNX9	sorting nexin 9	6q25.1-q26	1.00197	9.15657	11.8937	1.7074e-11	2.18046e-09	16.4232
3178147	NM_001912	CTSL1	cathepsin L1	9q21-q22	1.23868	7.28623	11.8677	1.78573e-11	2.25976e-09	16.3785
3971219	NM_001168648	CNKSR2	connector enhancer of kinase suppressor of Ras 2	Xp22.12	-1.14795	7.3127	-11.8349	1.88974e-11	2.34868e-09	16.3222
3957790	NM_052880	PIK3IP1	phosphoinositide-3-kinase interacting protein 1	22q12.2	-1.58845	8.82619	-11.7623	2.14284e-11	2.63967e-09	16.1971
3089853	NM_152272	CHMP7	CHMP family, member 7	8p21.3	-0.827217	8.90239	-11.7507	2.18644e-11	2.66976e-09	16.177
3421300	NM_002392	MDM2	Mdm2 p53 binding protein homolog (mouse)	12q14.3-q15	1.30909	9.71079	11.706	2.36311e-11	2.86039e-09	16.0996
3299504	NM_001613	ACTA2	actin, alpha 2, smooth muscle, aorta	10q23.3	1.3381	8.18417	11.6811	2.46793e-11	2.96152e-09	16.0564
3263743	NM_004419	DUSP5	dual specificity phosphatase 5	10q25	1.16803	9.50856	11.6574	2.57228e-11	3.06035e-09	16.0151
2565119	NM_004418	DUSP2	dual specificity phosphatase 2	2q11	0.912826	8.58848	11.6001	2.84357e-11	3.31431e-09	15.9152
2367599	NM_000639	FASLG	Fas ligand (TNF superfamily, member 6)	1q23	1.14973	7.2491	11.5974	2.85716e-11	3.31431e-09	15.9105
3349453	NM_017868	TTC12	tetratricopeptide repeat domain 12	11q23.2	-1.02199	7.88883	-11.5819	2.93594e-11	3.37754e-09	15.8834
2582124	NM_006186	NR4A2	nuclear receptor subfamily 4, group A, member 2	2q22-q23	1.32378	7.84858	11.5552	3.07682e-11	3.48206e-09	15.8367
2746693	NM_024605	ARHGAP10	Rho GTPase activating protein 10	4q31.23	1.08941	6.98109	11.5192	3.27814e-11	3.65053e-09	15.7735
2945741	NM_014722	FAM65B	family with sequence similarity 65, member B	6p22.3-p21.32	-0.905927	10.2658	-11.5146	3.30487e-11	3.65109e-09	15.7654
3461146	NM_020525	IL22	interleukin 22	12q15	2.14133	9.01275	11.5008	3.38621e-11	3.71149e-09	15.7412
3526831	NM_007368	RASA3	RAS p21 protein activator 3	13q34	-1.03983	9.32878	-11.4807	3.50885e-11	3.81587e-09	15.7057
3670918	NM_002661	PLCG2	phospholipase C, gamma 2 (phosphatidylinositol-specific)	16q24.1	0.869904	6.49431	11.4624	3.62395e-11	3.86691e-09	15.6735
2369339	NM_152663	RALGPS2	Ral GEF with PH domain and SH3 binding motif 2	1q25.2	-1.18243	6.11478	-11.46	3.63911e-11	3.86691e-09	15.6694
3979101	NM_174912	FAAH2	fatty acid amide hydrolase 2	Xp11.21	-0.867657	7.266	-11.3927	4.10065e-11	4.29181e-09	15.5503
2784279	NM_021803	IL21	interleukin 21	4q26-q27	1.54203	5.56348	11.3501	4.42294e-11	4.56054e-09	15.4749
3662774	NM_153837	GPR114	G protein-coupled receptor 114	16q21	0.963613	8.37668	11.3181	4.68299e-11	4.79318e-09	15.4179
3924783	NM_206962	PRMT2	protein arginine methyltransferase 2	21q22.3	-0.944873	8.105	-11.2852	4.96576e-11	5.0455e-09	15.3594
3737242	NM_001166347	SLC26A11	solute carrier family 26, member 11	17q25.3	-0.798031	8.83384	-11.2577	5.21617e-11	5.26152e-09	15.3103
2903189	NM_019111	HLA-DRA	major histocompatibility complex, class II, DR alpha	6p21.3	1.36272	8.95442	11.2205	5.57606e-11	5.5442e-09	15.2437
3018605	NM_000441	SLC26A4	solute carrier family 26, member 4	7q31	1.03158	6.15411	11.1936	5.85259e-11	5.77788e-09	15.1954
3043264	NM_175061	JAZF1	JAZF zinc finger 1	7p15.2-p15.1	0.921151	8.50111	11.1871	5.92148e-11	5.80472e-09	15.1837
3301914	NM_152309	PIK3AP1	phosphoinositide-3-kinase adaptor protein 1	10q24.1	0.832822	7.07602	11.1465	6.36992e-11	6.15759e-09	15.1109
3739431	NM_001004431	METRNL	meteorin, glial cell differentiation regulator-like	17q25.3	0.837524	7.39035	11.1067	6.84521e-11	6.482e-09	15.039
2922631	NM_013352	DSE	dermatan sulfate epimerase	6q22	0.939887	6.76707	11.0648	7.38386e-11	6.89821e-09	14.9634
2351063	NM_000757	CSF1	colony stimulating factor 1 (macrophage)	1p21-p13	0.840918	10.4965	11.0261	7.92116e-11	7.30216e-09	14.8932
3251393	NM_019058	DDIT4	DNA-damage-inducible transcript 4	10pter-q26.12	1.16867	8.72594	11.0054	8.22458e-11	7.47107e-09	14.8557
2864449	NM_001174072	SERINC5	serine incorporator 5	5q14.1	-0.827491	10.5698	-11.0027	8.2654e-11	7.47107e-09	14.8507
2657546	NM_198485	TPRG1	tumor protein p63 regulated 1	3q28	1.05774	6.33014	10.9724	8.7339e-11	7.8436e-09	14.7957
3191352	NM_014286	NCS1	neuronal calcium sensor 1	9q34	1.1399	6.62294	10.9011	9.94904e-11	8.65566e-09	14.6655
2875193	NM_004199	P4HA2	prolyl 4-hydroxylase, alpha polypeptide II	5q31	1.16701	7.3222	10.846	1.10073e-10	9.38384e-09	14.5645
3449910	NM_001113402	AMN1	antagonist of mitotic exit network 1 homolog (S. cerevisiae)	12p11.21	-1.51514	7.30399	-10.8411	1.11076e-10	9.38384e-09	14.5554
3610958	NM_000875	IGF1R	insulin-like growth factor 1 receptor	15q26.3	-1.47245	6.49459	-10.834	1.12534e-10	9.38384e-09	14.5424
2477073	NM_016441	CRIM1	cysteine rich transmembrane BMP regulator 1 (chordin-like)	2p21	0.928203	7.41039	10.7962	1.20634e-10	9.93621e-09	14.4729
3454331	NM_001113546	LIMA1	LIM domain and actin binding 1	12q13	0.849752	9.51768	10.7869	1.22723e-10	1.00489e-08	14.4558
2883349	NM_032782	HAVCR2	hepatitis A virus cellular receptor 2	5q33.3	1.1641	8.9156	10.7433	1.3302e-10	1.07653e-08	14.3752
3282601	NM_173496	MPP7	membrane protein, palmitoylated 7 (MAGUK p55 subfamily member 7)	10p12.1	-1.52039	8.08071	-10.7288	1.36629e-10	1.09935e-08	14.3485
2608725	NM_003670	BHLHE40	basic helix-loop-helix family, member e40	3p26	0.793418	11.3715	10.7235	1.37973e-10	1.10379e-08	14.3387
3129948	NM_016127	TMEM66	transmembrane protein 66	8p12	-0.821592	11.4196	-10.703	1.43315e-10	1.13996e-08	14.3007
3397877	NM_001142685	ARHGAP32	Rho GTPase activating protein 32	11q24-q25	-0.840441	6.61453	-10.6898	1.46888e-10	1.16175e-08	14.2761
2345816	NM_198460	GBP6	guanylate binding protein family, member 6	1p22.2	-1.54097	6.84304	-10.6842	1.48416e-10	1.16721e-08	14.2657
3705491	NM_024792	FAM57A	family with sequence similarity 57, member A	17p13.3	0.926982	8.07092	10.6281	1.64731e-10	1.28103e-08	14.1614
2497161	NM_003853	IL18RAP	interleukin 18 receptor accessory protein	2q12	1.5989	8.36799	10.6116	1.69867e-10	1.2992e-08	14.1307
3889419	NM_173485	TSHZ2	teashirt zinc finger homeobox 2	20q13.2	-1.03145	8.9702	-10.6085	1.7086e-10	1.29966e-08	14.1249
2530713	NM_004591	CCL20	chemokine (C-C motif) ligand 20	2q33-q37	1.41455	5.9298	10.6031	1.72577e-10	1.30558e-08	14.1149
2438282	NM_178229	IQGAP3	IQ motif containing GTPase activating protein 3	1q22-q23.1	0.863618	6.98997	10.582	1.79524e-10	1.3508e-08	14.0754
3031517	NM_153236	GIMAP7	GTPase, IMAP family member 7	7q36.1	-0.864594	10.8956	-10.5572	1.88054e-10	1.40737e-08	14.0289
2379132	NM_001040619	ATF3	activating transcription factor 3	1q32.3	1.58621	6.75799	10.516	2.03122e-10	1.50397e-08	13.9518
3177111	NM_006180	NTRK2	neurotrophic tyrosine kinase, receptor, type 2	9q22.1	0.929749	6.2504	10.424	2.41515e-10	1.76941e-08	13.7786
3356038	NM_138788	TMEM45B	transmembrane protein 45B	11q24.3	-1.25823	7.43375	-10.4173	2.44605e-10	1.78267e-08	13.7658
2457261	NM_007207	DUSP10	dual specificity phosphatase 10	1q41	1.12589	8.27977	10.4078	2.48988e-10	1.80516e-08	13.7481
3046062	NM_001177506	AOAH	acyloxyacyl hydrolase (neutrophil)	7p14-p12	1.0805	8.55784	10.4027	2.51425e-10	1.81339e-08	13.7383
3593575	NM_003645	SLC27A2	solute carrier family 27 (fatty acid transporter), member 2	15q21.2	1.45472	8.10923	10.3946	2.55302e-10	1.8136e-08	13.723
3768474	NM_017983	WIPI1	WD repeat domain, phosphoinositide interacting 1	17q24.2	0.950258	8.75621	10.3909	2.57075e-10	1.8136e-08	13.7161
3820443	NM_000201	ICAM1	intercellular adhesion molecule 1	19p13.3-p13.2	1.10276	9.38046	10.388	2.5851e-10	1.8136e-08	13.7105
2515627	NM_000210	ITGA6	integrin, alpha 6	2q31.1	-1.36019	8.50457	-10.3864	2.59272e-10	1.8136e-08	13.7076
2477933	NM_138801	GALM	galactose mutarotase (aldose 1-epimerase)	2p22.1	0.805488	10.0021	10.356	2.74668e-10	1.91169e-08	13.6498
3647993	NM_000246	CIITA	class II, major histocompatibility complex, transactivator	16p13	0.9652	7.61463	10.342	2.82046e-10	1.95328e-08	13.6233
2546054	NM_022128	RBKS	ribokinase	2p23.3	0.974518	7.02811	10.3371	2.84691e-10	1.96183e-08	13.6139
2405312	NM_001127361	RNF19B	ring finger protein 19B	1p35.1	1.01292	9.22362	10.2657	3.26084e-10	2.22504e-08	13.478
2372103	NM_005807	PRG4	proteoglycan 4	1q25-q31	-1.06326	6.10801	-10.2544	3.33155e-10	2.2622e-08	13.4565
2867873	NM_012081	ELL2	elongation factor, RNA polymerase II, 2	5q15	1.15357	8.76637	10.2193	3.56269e-10	2.40741e-08	13.3893
3390195	NM_015065	EXPH5	exophilin 5	11q22.3	-0.919188	6.29738	-10.2133	3.60359e-10	2.41551e-08	13.3779
3817380	NM_005755	EBI3	Epstein-Barr virus induced 3	19p13.3	1.06425	6.91503	10.1428	4.12495e-10	2.73426e-08	13.2425
3430086	NM_152772	TCP11L2	t-complex 11 (mouse)-like 2	12q23.3	-1.86306	8.3469	-10.0877	4.58601e-10	3.01119e-08	13.1364
3415229	NM_002135	NR4A1	nuclear receptor subfamily 4, group A, member 1	12q13	0.923014	7.97796	10.0661	4.78104e-10	3.12451e-08	13.0946
3791254	NM_003839	TNFRSF11A	tumor necrosis factor receptor superfamily, member 11a, NFKB activator	18q22.1	1.11544	7.62516	10.0324	5.10251e-10	3.30358e-08	13.0294
2950329	NM_033554	HLA-DPA1	major histocompatibility complex, class II, DP alpha 1	6p21.3	0.975919	10.0191	10.0297	5.12988e-10	3.30592e-08	13.0241
2878273	NM_001945	HBEGF	heparin-binding EGF-like growth factor	5q23	1.49894	9.13386	10.0207	5.22008e-10	3.34855e-08	13.0066
3387259	NM_144665	SESN3	sestrin 3	11q21	-1.47968	9.62432	-10.0134	5.29388e-10	3.38031e-08	12.9925
2967989	NM_198081	SCML4	sex comb on midleg-like 4 (Drosophila)	6q21	-0.892157	7.5652	-10.0007	5.42581e-10	3.44873e-08	12.9678
2353988	NM_017709	FAM46C	family with sequence similarity 46, member C	1p12	0.903973	9.12834	9.99358	5.50114e-10	3.48072e-08	12.954
3041816	NM_004403	DFNA5	deafness, autosomal dominant 5	7p15	1.61319	5.55748	9.98302	5.61495e-10	3.53665e-08	12.9335
3341024	NM_015516	TSKU	tsukushi small leucine rich proteoglycan homolog (Xenopus laevis)	11q13.5	0.921109	6.55553	9.96607	5.8027e-10	3.6044e-08	12.9005
2776088	NM_139076	FAM175A	family with sequence similarity 175, member A	4q21.21-q21.23	-1.07229	7.97984	-9.964	5.82608e-10	3.6044e-08	12.8965
3645947	NM_015041	CLUAP1	clusterin associated protein 1	16p13.3	-1.09998	7.42549	-9.95902	5.88281e-10	3.61369e-08	12.8868
2579572	NM_014795	ZEB2	zinc finger E-box binding homeobox 2	2q22.3	1.08808	7.05024	9.89611	6.64928e-10	4.04183e-08	12.764
2723997	NM_016531	KLF3	Kruppel-like factor 3 (basic)	4p14	-0.856356	9.77802	-9.86372	7.08344e-10	4.28702e-08	12.7006
3066818	NM_005746	NAMPT	nicotinamide phosphoribosyltransferase	7q22.3	0.920358	9.48473	9.83931	7.42989e-10	4.44876e-08	12.6527
3131741	NM_001002814	RAB11FIP1	RAB11 family interacting protein 1 (class I)	8p11.22	0.789757	8.83726	9.83816	7.44657e-10	4.44876e-08	12.6505
3818515	NM_004240	TRIP10	thyroid hormone receptor interactor 10	19p13.3	0.865442	7.70243	9.8289	7.58287e-10	4.49164e-08	12.6323
3076076	NM_207113	SLC37A3	solute carrier family 37 (glycerol-3-phosphate transporter), member 3	7q34	-0.79265	9.53581	-9.82329	7.66666e-10	4.52203e-08	12.6213
3830680	NM_014383	ZBTB32	zinc finger and BTB domain containing 32	19q13.1	0.824664	7.86148	9.77595	8.41317e-10	4.92064e-08	12.5281
2933175	NM_024630	ZDHHC14	zinc finger, DHHC-type containing 14	6q25.3	0.800866	7.20767	9.77168	8.48412e-10	4.94138e-08	12.5196
2591837	NM_014585	SLC40A1	solute carrier family 40 (iron-regulated transporter), member 1	2q32	-1.07966	7.52382	-9.74485	8.94419e-10	5.18763e-08	12.4667
3405515	NM_030817	APOLD1	apolipoprotein L domain containing 1	12p13.1	0.916487	7.6613	9.72639	9.27548e-10	5.31336e-08	12.4302
2455418	NM_005401	PTPN14	protein tyrosine phosphatase, non-receptor type 14	1q32.2	1.03513	6.10918	9.72411	9.31731e-10	5.31545e-08	12.4257
3353640	NM_020716	GRAMD1B	GRAM domain containing 1B	11q24.1	0.96809	7.92544	9.72046	9.38457e-10	5.33197e-08	12.4185
3092276	NM_015344	LEPROTL1	leptin receptor overlapping transcript-like 1	8p21.2-p21.1	-0.861463	10.7301	-9.71125	9.55674e-10	5.40772e-08	12.4002
2611056	NM_138712	PPARG	peroxisome proliferator-activated receptor gamma	3p25	0.969143	6.37655	9.68669	1.00317e-09	5.64498e-08	12.3516
2910138	NM_002190	IL17A	interleukin 17A	6p12	1.99156	7.16516	9.68269	1.01115e-09	5.64498e-08	12.3436
3544525	NM_005252	FOS	FBJ murine osteosarcoma viral oncogene homolog	14q24.3	2.0805	8.84526	9.68257	1.01137e-09	5.64498e-08	12.3434
3464860	NM_001946	DUSP6	dual specificity phosphatase 6	12q22-q23	1.25463	9.20118	9.68135	1.01383e-09	5.64498e-08	12.341
3864551	NM_002659	PLAUR	plasminogen activator, urokinase receptor	19q13	0.950799	7.68723	9.6708	1.03521e-09	5.7411e-08	12.32
3430125	NA	NA	NA	NA	-2.08833	5.52755	-9.65085	1.07693e-09	5.94875e-08	12.2804
2415084	NM_002228	JUN	jun oncogene	1p32-p31	1.07545	8.58971	9.62356	1.1368e-09	6.25467e-08	12.2261
3710277	NM_020233	C17orf48	chromosome 17 open reading frame 48	17p13.1	-0.913537	6.87734	-9.6214	1.14169e-09	6.2568e-08	12.2218
3985260	NM_014710	GPRASP1	G protein-coupled receptor associated sorting protein 1	Xq22.1	-1.34045	6.9539	-9.60476	1.18006e-09	6.44173e-08	12.1886
4011096	NM_021783	EDA2R	ectodysplasin A2 receptor	Xq12	1.48017	6.71	9.54649	1.32519e-09	7.01919e-08	12.0723
2651828	NM_003262	SEC62	SEC62 homolog (S. cerevisiae)	3q26.2	-0.893552	7.813	-9.53272	1.36212e-09	7.12808e-08	12.0447
2902736	NM_001040437	C6orf48	chromosome 6 open reading frame 48	6p21.3	-0.935264	9.81006	-9.46972	1.54506e-09	8.02508e-08	11.9182
3175274	NM_006200	PCSK5	proprotein convertase subtilisin/kexin type 5	9q21.3	-1.10515	7.66009	-9.4507	1.60513e-09	8.27534e-08	11.8799
2842157	NM_001131055	HRH2	histamine receptor H2	5q35.2	0.787147	8.15853	9.43346	1.66166e-09	8.50379e-08	11.8452
2929127	NM_003764	STX11	syntaxin 11	6q24.2	0.878987	8.76443	9.40219	1.76949e-09	8.86019e-08	11.782
2521574	NM_006226	PLCL1	phospholipase C-like 1	2q33	-1.32948	6.98764	-9.40028	1.7763e-09	8.86241e-08	11.7782
3551728	NA	NA	NA	NA	-1.0459	9.06572	-9.37904	1.85396e-09	9.18403e-08	11.7352
3945684	NM_001166003	APOBEC3H	apolipoprotein B mRNA editing enzyme, catalytic polypeptide-like 3H	22q13.1	1.33742	8.1951	9.36224	1.91784e-09	9.43336e-08	11.7012
3797015	NM_001143823	ZFP161	zinc finger protein 161 homolog (mouse)	18pter-p11.2	-0.970066	8.30899	-9.30565	2.15029e-09	1.04658e-07	11.5863
3836266	NM_006732	FOSB	FBJ murine osteosarcoma viral oncogene homolog B	19q13.32	1.22942	8.75077	9.29886	2.18009e-09	1.05535e-07	11.5725
2448382	NM_000963	PTGS2	prostaglandin-endoperoxide synthase 2 (prostaglandin G/H synthase and cyclooxygenase)	1q25.2-q25.3	1.05466	6.27047	9.29112	2.21456e-09	1.05934e-07	11.5568
2458513	NM_014698	TMEM63A	transmembrane protein 63A	1q42.12	-0.861679	10.2049	-9.27388	2.29333e-09	1.09326e-07	11.5217
2957462	NM_001512	GSTA4	glutathione S-transferase alpha 4	6p12.1	1.03064	6.72648	9.26233	2.34774e-09	1.11538e-07	11.4981
3755903	NM_001165958	GSDMB	gasdermin B	17q12	-1.05488	8.2355	-9.24717	2.42118e-09	1.14247e-07	11.4672
2788926	NM_000901	NR3C2	nuclear receptor subfamily 3, group C, member 2	4q31.1	-0.846596	7.7702	-9.24295	2.44205e-09	1.14842e-07	11.4586
4016001	NM_032441	ZMAT1	zinc finger, matrin type 1	Xq21	-1.51477	8.2746	-9.2305	2.50468e-09	1.17391e-07	11.4331
3065244	NM_006989	RASA4	RAS p21 protein activator 4	7q22	-0.840278	8.1968	-9.21949	2.56144e-09	1.19648e-07	11.4106
2955556	NM_001114086	CLIC5	chloride intracellular channel 5	6p21.1-p12.1	0.838432	8.30519	9.21277	2.59677e-09	1.2049e-07	11.3969
3662106	NM_005946	MT1A	metallothionein 1A	16q13	0.841372	7.97917	9.19435	2.69613e-09	1.23862e-07	11.3592
2556752	NM_181784	SPRED2	sprouty-related, EVH1 domain containing 2	2p14	0.913217	7.51722	9.11016	3.20264e-09	1.44227e-07	11.1862
2773958	NM_001565	CXCL10	chemokine (C-X-C motif) ligand 10	4q21	2.37877	8.62425	9.10874	3.21196e-09	1.44227e-07	11.1833
3185498	NM_001860	SLC31A2	solute carrier family 31 (copper transporters), member 2	9q31-q32	0.876203	7.7117	9.09336	3.31492e-09	1.47897e-07	11.1516
3722770	NM_024032	C17orf53	chromosome 17 open reading frame 53	17q21.31	0.774537	8.02822	9.03528	3.73546e-09	1.63626e-07	11.0316
2440295	NM_003874	CD84	CD84 molecule	1q24	-0.771587	8.88382	-9.03342	3.74977e-09	1.63626e-07	11.0278
3662808	NM_001145772	GPR56	G protein-coupled receptor 56	16q12.2-q21	0.978202	7.51188	9.0241	3.82254e-09	1.6628e-07	11.0085
3090053	AF495725	SLC25A37	solute carrier family 25, member 37	8p21.2	-1.06666	7.4355	-9.00925	3.94144e-09	1.6986e-07	10.9777
3147173	NM_001040624	NCALD	neurocalcin delta	8q22.2	1.04858	7.56223	9.00426	3.98223e-09	1.71089e-07	10.9674
3469180	NM_032148	SLC41A2	solute carrier family 41, member 2	12q23.3	1.40937	6.71019	8.95173	4.43911e-09	1.89547e-07	10.8582
2662331	NM_003656	CAMK1	calcium/calmodulin-dependent protein kinase I	3p25.3	0.783704	8.54978	8.94992	4.45575e-09	1.89676e-07	10.8545
3641871	NM_018148	LINS1	lines homolog 1 (Drosophila)	15q26.3	-0.90233	8.79901	-8.93357	4.60931e-09	1.95614e-07	10.8204
2976360	NM_022121	PERP	PERP, TP53 apoptosis effector	6q24	0.902421	7.34262	8.92414	4.70038e-09	1.98873e-07	10.8008
3352503	NM_015313	ARHGEF12	Rho guanine nucleotide exchange factor (GEF) 12	11q23.3	0.991403	7.49732	8.90938	4.84663e-09	2.03822e-07	10.77
3226287	NA	NA	NA	NA	-0.822847	7.47543	-8.85253	5.45498e-09	2.24865e-07	10.6511
2709606	NM_052969	RPL39L	ribosomal protein L39-like	3q27	0.870958	7.40128	8.83369	5.67364e-09	2.31604e-07	10.6116
3136178	NM_002655	PLAG1	pleiomorphic adenoma gene 1	8q12	-1.02488	8.23938	-8.81625	5.88395e-09	2.39487e-07	10.5751
2809810	NM_006144	GZMA	granzyme A (granzyme 1, cytotoxic T-lymphocyte-associated serine esterase 3)	5q11-q12	1.53333	10.1253	8.81429	5.90808e-09	2.39768e-07	10.5709
2973232	NM_001012279	C6orf174	chromosome 6 open reading frame 174	6q22.33	1.01083	7.30229	8.8105	5.95509e-09	2.40973e-07	10.563
2327677	NM_001166005	EPB41	erythrocyte membrane protein band 4.1 (elliptocytosis 1, RH-linked)	1p33-p32	-0.78756	10.065	-8.77898	6.36093e-09	2.54437e-07	10.4967
3110272	NM_003506	FZD6	frizzled homolog 6 (Drosophila)	8q22.3-q23.1	0.910332	7.36516	8.77351	6.43425e-09	2.56633e-07	10.4852
2600689	NM_004438	EPHA4	EPH receptor A4	2q36.1	-0.895714	7.47408	-8.76617	6.53389e-09	2.59862e-07	10.4697
3969396	NM_152634	TCEANC	transcription elongation factor A (SII) N-terminal and central domain containing	Xp22.2	-1.05482	7.20897	-8.74344	6.8529e-09	2.70233e-07	10.4218
3146565	NM_183419	RNF19A	ring finger protein 19A	8q22	0.769951	9.7188	8.64887	8.36193e-09	3.21847e-07	10.2218
3132016	NM_001174064	FGFR1	fibroblast growth factor receptor 1	8p11.2-p11.1	0.857504	8.07226	8.61652	8.95358e-09	3.39009e-07	10.153
2877378	NM_001790	CDC25C	cell division cycle 25 homolog C (S. pombe)	5q31	0.800106	6.50051	8.61545	8.97387e-09	3.39009e-07	10.1508
3283920	NM_018287	ARHGAP12	Rho GTPase activating protein 12	10pter-cen	-1.28923	7.47481	-8.61014	9.07524e-09	3.40505e-07	10.1395
3402506	NM_001242	CD27	CD27 molecule	12p13	-0.855438	10.8218	-8.48032	1.19575e-08	4.3648e-07	9.86214
3643938	NM_024600	TMEM204	transmembrane protein 204	16p13.3	-0.778001	10.2687	-8.40136	1.41566e-08	5.10519e-07	9.69237
2349402	NM_020978	AMY2B	amylase, alpha 2B (pancreatic)	1p21	-1.62302	7.72386	-8.39223	1.44365e-08	5.19266e-07	9.67268
3933566	NM_024022	TMPRSS3	transmembrane protease, serine 3	21q22.3	0.915867	6.993	8.38329	1.47162e-08	5.26291e-07	9.65338
3059942	NM_001142749	KIAA1324L	KIAA1324-like	7q21.12	-0.840294	6.94144	-8.38237	1.47452e-08	5.26291e-07	9.6514
2660648	NM_016302	CRBN	cereblon	3p26.2	-0.796579	9.44818	-8.36537	1.52934e-08	5.43072e-07	9.61469
2913694	NM_133493	CD109	CD109 molecule	6q13	1.13987	7.17454	8.36058	1.54517e-08	5.47179e-07	9.60433
2669930	NM_033027	CSRNP1	cysteine-serine-rich nuclear protein 1	3p22	0.777914	7.76834	8.3595	1.54877e-08	5.47179e-07	9.602
2742224	NM_005841	SPRY1	sprouty homolog 1, antagonist of FGF signaling (Drosophila)	4q28.1	1.19185	7.4347	8.31768	1.69462e-08	5.89728e-07	9.51148
3443857	NM_172004	CLECL1	C-type lectin-like 1	12p13.31	1.45411	6.5601	8.29052	1.79681e-08	6.17571e-07	9.45259
2439554	NM_004833	AIM2	absent in melanoma 2	1q22	1.3771	7.85768	8.21447	2.11816e-08	7.19141e-07	9.2871
3540136	NM_021979	HSPA2	heat shock 70kDa protein 2	14q24.1	0.874627	7.53478	8.18638	2.25132e-08	7.58797e-07	9.22577
2492496	NR_024204	NCRNA00152	non-protein coding RNA 152	2p11.2	1.02351	8.52738	8.18221	2.27178e-08	7.63847e-07	9.21667
2809245	NM_002203	ITGA2	integrin, alpha 2 (CD49B, alpha 2 subunit of VLA-2 receptor)	5q23-q31	1.07958	6.90392	8.17525	2.30643e-08	7.73627e-07	9.20145
3410384	NM_018169	C12orf35	chromosome 12 open reading frame 35	12p11.21	-1.14423	9.19971	-8.16894	2.33827e-08	7.80546e-07	9.18765
3259253	NM_001776	ENTPD1	ectonucleoside triphosphate diphosphohydrolase 1	10q24	0.997183	7.34281	8.15982	2.38511e-08	7.88617e-07	9.1677
3944882	NM_002305	LGALS1	lectin, galactoside-binding, soluble, 1	22q13.1	0.805121	11.4184	8.14611	2.45737e-08	8.06759e-07	9.13768
3277468	NM_014688	USP6NL	USP6 N-terminal like	10p13	-0.828646	6.46048	-8.13962	2.49238e-08	8.16327e-07	9.12345
3214451	NM_005384	NFIL3	nuclear factor, interleukin 3 regulated	9q22	1.26796	8.731	8.13148	2.53698e-08	8.27044e-07	9.10561
3076178	NM_013446	MKRN1	makorin ring finger protein 1	7q34	-0.847607	10.2957	-8.12011	2.60063e-08	8.43841e-07	9.08069
3799461	NM_001128626	SPIRE1	spire homolog 1 (Drosophila)	18p11.21	0.866468	6.78837	8.11755	2.61518e-08	8.46587e-07	9.07508
3708858	NM_001251	CD68	CD68 molecule	17p13	0.838016	9.08279	8.10192	2.70596e-08	8.73943e-07	9.04075
2955691	NM_005822	RCAN2	regulator of calcineurin 2	6p21.1-p12.3	0.766721	7.46341	8.08427	2.81233e-08	8.99123e-07	9.00197
2378068	NM_015714	G0S2	G0/G1switch 2	1q32.2	1.11484	7.41312	8.08143	2.82984e-08	9.00716e-07	8.99572
3140213	NM_005098	MSC	musculin	8q21	1.30784	7.77058	8.06771	2.91601e-08	9.24622e-07	8.96554
3683845	NM_173475	DCUN1D3	DCN1, defective in cullin neddylation 1, domain containing 3 (S. cerevisiae)	16p12.3	0.960948	8.60282	8.06075	2.96082e-08	9.32457e-07	8.95021
2464484	NM_198076	FAM36A	family with sequence similarity 36, member A	1q44	-0.897808	8.99172	-8.02643	3.19204e-08	9.89602e-07	8.87456
3445028	NM_006143	GPR19	G protein-coupled receptor 19	12p12.3	1.00101	8.18052	7.99706	3.40465e-08	1.0416e-06	8.8097
2945882	NR_002174	CMAH	cytidine monophosphate-N-acetylneuraminic acid hydroxylase (CMP-N-acetylneuraminate monooxygenase) pseudogene	6p21.32	0.768691	9.50519	7.99496	3.42043e-08	1.04413e-06	8.80505
4054204	NM_001647	APOD	apolipoprotein D	3q26.2-qter	2.06414	6.48909	7.96979	3.61508e-08	1.08922e-06	8.74936
2390253	NM_001001963	OR2L8	olfactory receptor, family 2, subfamily L, member 8	1q44	-0.787138	6.86984	-7.96403	3.66124e-08	1.09601e-06	8.7366
3539724	NM_182914	SYNE2	spectrin repeat containing, nuclear envelope 2	14q23.2	-1.00272	9.54179	-7.9445	3.82221e-08	1.13444e-06	8.69332
3385752	NM_022337	RAB38	RAB38, member RAS oncogene family	11q14	0.836384	7.17358	7.93701	3.8859e-08	1.15089e-06	8.67669
2777276	NM_004827	ABCG2	ATP-binding cassette, sub-family G (WHITE), member 2	4q22	0.948841	6.0014	7.91348	4.09297e-08	1.20453e-06	8.62447
2341083	NM_001924	GADD45A	growth arrest and DNA-damage-inducible, alpha	1p31.2-p31.1	0.866861	7.16306	7.87315	4.47474e-08	1.30584e-06	8.53475
3232944	NM_001040177	AKR1E2	aldo-keto reductase family 1, member E2	10p15.1	-0.770907	6.66269	-7.82708	4.956e-08	1.42536e-06	8.43198
2866704	NM_020801	ARRDC3	arrestin domain containing 3	5q14.3	-1.16964	9.40237	-7.81426	5.09915e-08	1.45154e-06	8.40334
3453712	NM_144593	RHEBL1	Ras homolog enriched in brain like 1	12q13.12	0.929827	6.17334	7.80669	5.18563e-08	1.47014e-06	8.38642
2700585	NM_053024	PFN2	profilin 2	3q25.1-q25.2	-0.934746	6.3114	-7.78754	5.41126e-08	1.52788e-06	8.34357
3342525	NM_015885	PCF11	PCF11, cleavage and polyadenylation factor subunit, homolog (S. cerevisiae)	11q13	-0.862813	9.38609	-7.77596	5.55259e-08	1.55831e-06	8.31763
3360417	NM_000519	HBD	hemoglobin, delta	11p15.5	-1.70844	5.84438	-7.76728	5.66098e-08	1.58553e-06	8.29818
3869312	BC005368	ZNF649	zinc finger protein 649	19q13.41	-0.808783	7.07733	-7.76155	5.73368e-08	1.60267e-06	8.28535
3894047	NM_018257	PCMTD2	protein-L-isoaspartate (D-aspartate) O-methyltransferase domain containing 2	20q13.33	-0.937347	9.17359	-7.74825	5.90627e-08	1.64102e-06	8.25551
2831519	NM_032412	C5orf32	chromosome 5 open reading frame 32	5q31.3	0.790082	7.63508	7.74723	5.91975e-08	1.64149e-06	8.25322
3352948	NM_003105	SORL1	sortilin-related receptor, L(DLR class) A repeats-containing	11q23.2-q24.2	-0.859011	10.0901	-7.71528	6.35751e-08	1.74549e-06	8.18144
3340251	NA	NA	NA	NA	-0.98586	6.19211	-7.65471	7.28077e-08	1.97176e-06	8.04503
2899298	NM_007047	BTN3A2	butyrophilin, subfamily 3, member A2	6p22.1	-0.891541	8.68901	-7.6035	8.16849e-08	2.1741e-06	7.92929
3463112	NM_203394	E2F7	E2F transcription factor 7	12q21.2	0.837883	8.05323	7.59818	8.26681e-08	2.18772e-06	7.91725
2988726	NM_003088	FSCN1	fascin homolog 1, actin-bundling protein (Strongylocentrotus purpuratus)	7p22	1.10559	8.64814	7.59572	8.31283e-08	2.19572e-06	7.91166
3147020	NM_001042510	ZNF706	zinc finger protein 706	8q22.3	-0.834896	6.96766	-7.57249	8.7593e-08	2.30056e-06	7.85903
2341663	NM_001902	CTH	cystathionase (cystathionine gamma-lyase)	1p31.1	0.921836	6.10983	7.5324	9.58855e-08	2.49482e-06	7.76804
2925510	NM_032438	L3MBTL3	l(3)mbt-like 3 (Drosophila)	6q23	-0.815739	8.73005	-7.5056	1.01877e-07	2.61589e-06	7.70707
3609592	NM_018349	MCTP2	multiple C2 domains, transmembrane 2	15q26.2	0.80364	7.64566	7.48668	1.06334e-07	2.69121e-06	7.66399
3487600	NM_001128303	C13orf31	chromosome 13 open reading frame 31	13q14.11	1.05589	6.37321	7.42294	1.22884e-07	3.08763e-06	7.51847
2899413	NM_006994	BTN3A3	butyrophilin, subfamily 3, member A3	6p21.3	-0.777406	8.9866	-7.37929	1.35721e-07	3.3497e-06	7.41852
2624565	NM_018725	IL17RB	interleukin 17 receptor B	3p21.1	1.00034	9.18656	7.36334	1.40748e-07	3.46151e-06	7.38193
3027956	NM_016944	TAS2R4	taste receptor, type 2, member 4	7q31.3-q32	-1.50915	7.21078	-7.35158	1.44576e-07	3.52542e-06	7.35494
3969358	NM_015507	EGFL6	EGF-like-domain, multiple 6	Xp22	1.20093	6.743	7.34521	1.46694e-07	3.56302e-06	7.34032
2420642	NM_153259	MCOLN2	mucolipin 2	1p22	1.04147	8.18853	7.34191	1.47806e-07	3.5782e-06	7.33272
3957160	NM_002309	LIF	leukemia inhibitory factor (cholinergic differentiation factor)	22q12.2	1.04258	9.40212	7.30866	1.5948e-07	3.80783e-06	7.25625
3930525	NR_026812	C21orf96	chromosome 21 open reading frame 96	21q22.12	-1.12902	8.56502	-7.27745	1.71299e-07	4.06214e-06	7.18435
2689516	NM_001164343	ZBTB20	zinc finger and BTB domain containing 20	3q13.2	-0.882038	8.35634	-7.23664	1.8812e-07	4.34989e-06	7.09013
2620773	NM_006564	CXCR6	chemokine (C-X-C motif) receptor 6	3p21	0.926703	7.44302	7.23548	1.88623e-07	4.35427e-06	7.08745
2975385	NM_001134831	AHI1	Abelson helper integration site 1	6q23.3	0.88038	7.93572	7.20452	2.0254e-07	4.66009e-06	7.01585
3180717	NM_001010895	C9orf102	chromosome 9 open reading frame 102	9q22.32	-0.781991	8.28157	-7.17974	2.14443e-07	4.86956e-06	6.95842
2922840	NM_002269	KPNA5	karyopherin alpha 5 (importin alpha 6)	6q22.1	-1.13097	7.82528	-7.17178	2.18413e-07	4.95164e-06	6.93997
2849992	NM_001034850	FAM134B	family with sequence similarity 134, member B	5p15.1	-0.822852	7.92373	-7.15369	2.27721e-07	5.12925e-06	6.898
3790704	NM_021127	PMAIP1	phorbol-12-myristate-13-acetate-induced protein 1	18q21.32	1.08224	9.07812	7.129	2.41087e-07	5.39538e-06	6.84064
3855985	NM_021030	ZNF14	zinc finger protein 14	19p13.3-p13.2	-0.887039	6.84836	-7.11153	2.51028e-07	5.5642e-06	6.8
2772414	NM_014465	SULT1B1	sulfotransferase family, cytosolic, 1B, member 1	4q13.3	-1.32697	6.6447	-7.08545	2.6666e-07	5.85473e-06	6.73925
3443868	NM_001781	CD69	CD69 molecule	12p13-p12	0.923921	11.2848	7.06084	2.82316e-07	6.17389e-06	6.68188
2926802	NM_001130173	MYB	v-myb myeloblastosis viral oncogene homolog (avian)	6q22-q23	0.880243	9.85388	7.05902	2.8351e-07	6.18568e-06	6.67764
2655113	NM_017644	KLHL24	kelch-like 24 (Drosophila)	3q27.1	-1.11888	8.35294	-7.02947	3.03655e-07	6.5533e-06	6.60861
3390542	NM_002906	RDX	radixin	11q23	0.917696	8.44905	7.02623	3.05948e-07	6.59257e-06	6.60105
2349345	NM_017619	RNPC3	RNA-binding region (RNP1, RRM) containing 3	1p21	-0.854979	6.60009	-7.0159	3.13389e-07	6.72718e-06	6.57688
2515707	NM_002610	PDK1	pyruvate dehydrogenase kinase, isozyme 1	2q31.1	-0.79506	9.55749	-7.01366	3.15023e-07	6.73598e-06	6.57166
2828699	NM_000589	IL4	interleukin 4	5q31.1	0.913499	5.92764	7.00891	3.18529e-07	6.77894e-06	6.56053
3788976	NM_004163	RAB27B	RAB27B, member RAS oncogene family	18q21.2	-1.09092	7.96193	-6.96906	3.49515e-07	7.36043e-06	6.46719
2636125	NM_001004196	CD200	CD200 molecule	3q12-q13	0.768762	7.40672	6.96078	3.56334e-07	7.49271e-06	6.44776
3753220	NM_002981	CCL1	chemokine (C-C motif) ligand 1	17q12	1.12676	7.69975	6.90182	4.0897e-07	8.38418e-06	6.30925
3127703	NM_003842	TNFRSF10B	tumor necrosis factor receptor superfamily, member 10b	8p22-p21	0.866287	8.14828	6.89617	4.14416e-07	8.48334e-06	6.29595
2423175	NM_001006605	FAM69A	family with sequence similarity 69, member A	1p22.1	-0.891368	8.46728	-6.89554	4.15025e-07	8.48334e-06	6.29448
3758078	NM_001991	EZH1	enhancer of zeste homolog 1 (Drosophila)	17q21.1-q21.3	-0.84323	9.06259	-6.88711	4.23305e-07	8.62724e-06	6.27462
3027943	NM_016943	TAS2R3	taste receptor, type 2, member 3	7q31.3-q32	-0.859602	7.03136	-6.88213	4.2827e-07	8.69027e-06	6.26289
2828323	NM_000588	IL3	interleukin 3 (colony-stimulating factor, multiple)	5q31.1	1.18084	6.61771	6.87794	4.32499e-07	8.75056e-06	6.25302
3507798	NM_007106	UBL3	ubiquitin-like 3	13q12-q13	-1.00528	7.59836	-6.87307	4.37466e-07	8.8254e-06	6.24154
2587790	NM_001033045	GPR155	G protein-coupled receptor 155	2q31.1	-1.12108	9.00532	-6.8245	4.90291e-07	9.7662e-06	6.12695
3212358	NA	NA	NA	NA	-0.79425	9.7741	-6.77937	5.45217e-07	1.07499e-05	6.02022
3096476	NA	NA	NA	NA	-0.844771	7.6554	-6.76182	5.68242e-07	1.11565e-05	5.97865
4002741	NM_001037171	ACOT9	acyl-CoA thioesterase 9	Xp22.11	0.766329	8.49152	6.76072	5.69717e-07	1.11697e-05	5.97604
3609138	NM_001271	CHD2	chromodomain helicase DNA binding protein 2	15q26	-0.773984	9.23963	-6.75841	5.72837e-07	1.11993e-05	5.97055
3347658	NM_000051	ATM	ataxia telangiectasia mutated	11q22-q23	-1.13893	9.76036	-6.75546	5.76829e-07	1.12457e-05	5.96357
2340930	NM_144701	IL23R	interleukin 23 receptor	1p31.3	0.93351	5.58494	6.73919	5.99411e-07	1.15725e-05	5.92498
4014759	NM_004538	NAP1L3	nucleosome assembly protein 1-like 3	Xq21.3-q22	-0.85401	6.77104	-6.7318	6.09958e-07	1.17274e-05	5.90745
3699878	NA	NA	NA	NA	-1.1223	7.13568	-6.72968	6.13028e-07	1.17593e-05	5.90241
3860450	NM_001145345	ZNF566	zinc finger protein 566	19q13.12	-0.880593	6.51198	-6.72233	6.23762e-07	1.18617e-05	5.88496
3534886	NM_172193	KLHDC1	kelch domain containing 1	14q21.3	-0.987659	6.76601	-6.71666	6.32179e-07	1.1989e-05	5.87149
3402757	NM_002286	LAG3	lymphocyte-activation gene 3	12p13.32	0.848436	7.71891	6.70455	6.50542e-07	1.22704e-05	5.84272
2566414	NM_012214	MGAT4A	mannosyl (alpha-1,3-)-glycoprotein beta-1,4-N-acetylglucosaminyltransferase, isozyme A	2q12	-0.8438	9.90502	-6.67641	6.95334e-07	1.29054e-05	5.77581
3409211	NM_003622	PPFIBP1	PTPRF interacting protein, binding protein 1 (liprin beta 1)	12p11.23-p11.22	0.768543	7.16087	6.65543	7.30793e-07	1.34204e-05	5.72583
3080283	NM_005431	XRCC2	X-ray repair complementing defective repair in Chinese hamster cells 2	7q36.1	0.833302	7.93853	6.65014	7.40002e-07	1.35359e-05	5.71325
3816815	NM_002068	GNA15	guanine nucleotide binding protein (G protein), alpha 15 (Gq class)	19p13.3	0.85501	9.86436	6.6486	7.42717e-07	1.35677e-05	5.70957
3623552	NM_024837	ATP8B4	ATPase, class I, type 8B, member 4	15q21.2	1.03277	6.29527	6.64602	7.4728e-07	1.36332e-05	5.70342
2365210	NM_012474	UCK2	uridine-cytidine kinase 2	1q23	0.77301	8.9005	6.64351	7.51737e-07	1.36855e-05	5.69744
2777487	NM_001015045	FAM13A	family with sequence similarity 13, member A	4q22.1	-1.22041	7.89484	-6.63993	7.58155e-07	1.37595e-05	5.6889
2614142	NM_005126	NR1D2	nuclear receptor subfamily 1, group D, member 2	3p24.2	-1.11081	7.91616	-6.61672	8.01104e-07	1.44203e-05	5.63354
3101802	NM_013257	SGK3	serum/glucocorticoid regulated kinase family, member 3	8q12.3-q13.1	-0.847701	8.19011	-6.60487	8.23984e-07	1.47117e-05	5.60525
3409127	NM_020183	ARNTL2	aryl hydrocarbon receptor nuclear translocator-like 2	12p12.2-p11.2	0.939667	6.80675	6.59322	8.47128e-07	1.50507e-05	5.57742
3147985	NM_013437	LRP12	low density lipoprotein receptor-related protein 12	8q22.2-q23.1	0.785771	6.03392	6.55723	9.22911e-07	1.61596e-05	5.49135
3827218	NR_003662	RPSAP58	ribosomal protein SA pseudogene 58	19p12	-0.875436	6.45597	-6.545	9.50215e-07	1.65131e-05	5.46206
3405748	NM_001423	EMP1	epithelial membrane protein 1	12p12.3	1.12023	6.60931	6.52757	9.90545e-07	1.7086e-05	5.42031
3424379	NM_032230	C12orf26	chromosome 12 open reading frame 26	12q21.31	-0.814307	6.92924	-6.51832	1.01266e-06	1.73386e-05	5.39813
3527722	NM_002934	RNASE2	ribonuclease, RNase A family, 2 (liver, eosinophil-derived neurotoxin)	14q24-q31	-1.54897	5.87755	-6.45477	1.17884e-06	1.9791e-05	5.24553
2672096	NM_001295	CCR1	chemokine (C-C motif) receptor 1	3p21	1.22736	7.28872	6.44133	1.21744e-06	2.02569e-05	5.21318
2809128	NM_181501	ITGA1	integrin, alpha 1	5q11.2	0.953333	6.44704	6.44029	1.22046e-06	2.02731e-05	5.21069
2974635	NM_004665	VNN2	vanin 2	6q23-q24	-0.848578	7.10258	-6.34994	1.51624e-06	2.42312e-05	4.99282
3027961	NM_018980	TAS2R5	taste receptor, type 2, member 5	7q31.3-q32	-0.882536	6.15093	-6.33793	1.56073e-06	2.4716e-05	4.96379
3012019	NM_012129	CLDN12	claudin 12	7q21	1.04124	6.12041	6.33168	1.58439e-06	2.50337e-05	4.94868
3096494	NA	NA	NA	NA	-1.61807	6.86676	-6.31132	1.66409e-06	2.60563e-05	4.89942
3755510	NM_020405	PLXDC1	plexin domain containing 1	17q21.1	-0.965002	7.96631	-6.30348	1.69584e-06	2.6494e-05	4.88045
2739792	NM_025144	ALPK1	alpha-kinase 1	4q25	-0.856311	7.66533	-6.29131	1.74636e-06	2.71916e-05	4.85099
3726772	NM_016424	LUC7L3	LUC7-like 3 (S. cerevisiae)	17q21.33	-0.783984	8.69186	-6.26789	1.84797e-06	2.85502e-05	4.79423
2500722	NM_198581	ZC3H6	zinc finger CCCH-type containing 6	2q13	-0.887426	7.76995	-6.24737	1.94197e-06	2.96731e-05	4.74444
3360401	NM_000518	HBB	hemoglobin, beta	11p15.5	-1.76248	6.16798	-6.21538	2.09827e-06	3.15762e-05	4.66677
2635641	NM_015480	PVRL3	poliovirus receptor-related 3	3q13	0.844908	7.12747	6.2098	2.12684e-06	3.19027e-05	4.6532
2320078	NA	NA	NA	NA	-1.52842	7.76558	-6.19526	2.20313e-06	3.27996e-05	4.61784
3178611	NM_024077	SECISBP2	SECIS binding protein 2	9q22.2	-0.813936	9.43839	-6.19256	2.2176e-06	3.29093e-05	4.61127
2417528	NM_001114120	DEPDC1	DEP domain containing 1	1p31.2	1.11013	7.49604	6.1913	2.22438e-06	3.29749e-05	4.60821
2701033	NM_001081455	P2RY14	purinergic receptor P2Y, G-protein coupled, 14	3q24-q25.1	0.84965	7.72697	6.18004	2.28594e-06	3.36366e-05	4.58082
3975227	NM_000240	MAOA	monoamine oxidase A	Xp11.3	0.827463	6.14036	6.17528	2.31248e-06	3.39913e-05	4.56924
3268274	NM_001001974	PLEKHA1	pleckstrin homology domain containing, family A (phosphoinositide binding specific) member 1	10q26.13	-0.978786	8.53587	-6.17152	2.33366e-06	3.42192e-05	4.5601
2876707	NM_000590	IL9	interleukin 9	5q31.1	1.63611	7.07668	6.14989	2.45954e-06	3.57005e-05	4.5074
3634811	NM_004390	CTSH	cathepsin H	15q24-q25	0.842759	9.05415	6.14914	2.46401e-06	3.57282e-05	4.50557
3672489	NM_002163	IRF8	interferon regulatory factor 8	16q24.1	0.788634	7.74985	6.13249	2.56573e-06	3.70103e-05	4.465
3202421	NM_018325	C9orf72	chromosome 9 open reading frame 72	9p21.2	-1.00488	6.61869	-6.11077	2.7049e-06	3.8697e-05	4.41202
3144740	ENST00000414093	FP6628	hypothetical LOC100132183	8q22.1	-0.876313	5.92197	-6.07576	2.94563e-06	4.12922e-05	4.32652
2974671	NM_052831	C6orf192	chromosome 6 open reading frame 192	6q22.3-q23.3	-0.865827	7.54437	-6.05533	3.09605e-06	4.3054e-05	4.27658
2691575	NM_199420	POLQ	polymerase (DNA directed), theta	3q13.33	0.802867	7.60362	6.02989	3.29438e-06	4.54487e-05	4.21433
2948169	AY358246	HCG8	HLA complex group 8	6p21.3	-0.782309	7.71647	-6.00652	3.48793e-06	4.76935e-05	4.1571
3528646	X58769	TRAV8-3	T cell receptor alpha variable 8-3	14q11	-0.914338	6.93884	-5.98955	3.63568e-06	4.95678e-05	4.11551
2841491	NM_153607	C5orf41	chromosome 5 open reading frame 41	5q35.1	-0.85022	9.11167	-5.96107	3.89811e-06	5.24774e-05	4.04566
3778504	NM_006868	RAB31	RAB31, member RAS oncogene family	18p11.3	0.78828	5.88195	5.93316	4.17402e-06	5.5707e-05	3.97712
2767378	NM_006095	ATP8A1	ATPase, aminophospholipid transporter (APLT), class I, type 8A, member 1	4p14-p12	-0.768987	8.26602	-5.92359	4.27308e-06	5.67029e-05	3.95362
3475764	NM_032554	GPR81	G protein-coupled receptor 81	12q24.31	0.956949	6.16575	5.91936	4.31763e-06	5.70764e-05	3.94322
3932148	NM_033656	BRWD1	bromodomain and WD repeat domain containing 1	21q22.2	-0.829927	8.42863	-5.89972	4.53084e-06	5.93873e-05	3.89493
2731542	NM_001657	AREG	amphiregulin	4q13-q21	0.827838	6.8165	5.8869	4.67571e-06	6.08849e-05	3.8634
3441011	NM_020367	PARP11	poly (ADP-ribose) polymerase family, member 11	12p13.3	-0.813394	8.11774	-5.87387	4.82787e-06	6.21721e-05	3.83132
2984884	NM_003730	RNASET2	ribonuclease T2	6q27	-0.797643	10.2467	-5.79948	5.79768e-06	7.2445e-05	3.64798
2756404	NM_133474	ZNF721	zinc finger protein 721	4p16.3	-0.893456	9.05436	-5.77267	6.19391e-06	7.69128e-05	3.58178
3831774	NM_152604	ZNF383	zinc finger protein 383	19q13.12	-0.871983	7.79702	-5.76532	6.30733e-06	7.81817e-05	3.56362
3740610	NA	NA	NA	NA	-0.96747	7.27251	-5.75863	6.41224e-06	7.91999e-05	3.5471
3919952	NM_015358	MORC3	MORC family CW-type zinc finger 3	21q22.13	-0.890548	8.62284	-5.73092	6.86652e-06	8.35507e-05	3.47858
3869650	NM_001105549	ZNF83	zinc finger protein 83	19q13.3	-0.798477	7.99734	-5.68667	7.66043e-06	9.15307e-05	3.36908
2603897	NM_145702	TIGD1	tigger transposable element derived 1	2q37.1	-0.788593	7.08195	-5.66983	7.98653e-06	9.46148e-05	3.32737
2679014	AF134979	NPCDR1	nasopharyngeal carcinoma, down-regulated 1	3p21.1	-1.03834	6.73855	-5.64252	8.54564e-06	9.9711e-05	3.25967
3326938	NA	NA	NA	NA	-0.880183	7.00661	-5.6208	9.01853e-06	0.000104095	3.20579
2711034	NM_178496	C3orf59	chromosome 3 open reading frame 59	3q29	0.850429	9.30824	5.61937	9.05058e-06	0.000104291	3.20224
3375648	NM_002032	FTH1	ferritin, heavy polypeptide 1	11q13	-1.00065	7.42888	-5.58027	9.9728e-06	0.000113695	3.10519
3781531	NM_001100619	CABLES1	Cdk5 and Abl enzyme substrate 1	18q11.2	0.765703	5.89765	5.56985	1.02343e-05	0.000116391	3.07931
3022814	NM_013332	C7orf68	chromosome 7 open reading frame 68	7q32.1	0.931089	7.84561	5.56387	1.03875e-05	0.000117844	3.06445
3770944	NM_005324	H3F3B	H3 histone, family 3B (H3.3B)	17q25	-0.771216	9.58412	-5.55988	1.04911e-05	0.000118632	3.05453
2320075	NA	NA	NA	NA	-1.04776	7.77056	-5.5377	1.1086e-05	0.000124651	2.99938
3902743	NM_080616	C20orf112	chromosome 20 open reading frame 112	20q11.1-q11.23	-1.02331	7.43446	-5.51068	1.18571e-05	0.000131724	2.93217
2436460	NA	NA	NA	NA	-0.766346	8.44696	-5.49629	1.22897e-05	0.000135325	2.89635
2731332	NM_000584	IL8	interleukin 8	4q13-q21	0.942838	6.19997	5.47645	1.29124e-05	0.000140241	2.84695
2482944	NA	NA	NA	NA	-1.03237	6.09469	-5.4736	1.30043e-05	0.000140872	2.83987
3699860	NA	NA	NA	NA	-0.830406	7.39001	-5.4668	1.32267e-05	0.000142836	2.82292
3263944	NM_145341	PDCD4	programmed cell death 4 (neoplastic transformation inhibitor)	10q24	-1.00328	9.00882	-5.45803	1.35191e-05	0.000145317	2.80108
2875384	NM_000879	IL5	interleukin 5 (colony-stimulating factor, eosinophil)	5q31.1	1.37084	7.04756	5.33779	1.82554e-05	0.00018508	2.50111
2766262	NM_006068	TLR6	toll-like receptor 6	4p14	0.806537	6.39792	5.202	2.56582e-05	0.000243299	2.1615
3842755	AK302988	LOC100288114	hypothetical protein LOC100288114	19q13.43	-0.918949	6.57475	-5.18964	2.64677e-05	0.000249108	2.13054
3257192	NM_001547	IFIT2	interferon-induced protein with tetratricopeptide repeats 2	10q23-q25	1.75819	7.67883	5.18622	2.6696e-05	0.000250748	2.12198
3699874	NA	NA	NA	NA	-1.01934	6.71342	-5.17052	2.77699e-05	0.00025896	2.08266
3082590	AK091672	LOC286161	hypothetical protein LOC286161	8p23.3	-0.839433	8.1238	-5.16669	2.80383e-05	0.000260543	2.07307
3740624	NA	NA	NA	NA	-0.993859	6.48281	-5.16493	2.81626e-05	0.000261349	2.06866
3762625	NM_017643	MBTD1	mbt domain containing 1	17q21.33	-0.772707	7.73616	-5.15954	2.85471e-05	0.000263337	2.05515
3342426	NM_145018	C11orf82	chromosome 11 open reading frame 82	11q14.1	0.850579	8.21627	5.13463	3.0392e-05	0.000277233	1.99274
3776193	NM_015295	SMCHD1	structural maintenance of chromosomes flexible hinge domain containing 1	18p11.32	-0.871964	9.40855	-5.13058	3.07029e-05	0.000279702	1.98259
3607275	NM_002201	ISG20	interferon stimulated exonuclease gene 20kDa	15q26	-0.799479	8.16489	-5.06931	3.58219e-05	0.000315596	1.82899
2931036	NM_025218	ULBP1	UL16 binding protein 1	6q25	1.30696	6.88681	5.06616	3.61079e-05	0.000317312	1.82107
2652675	NM_018098	ECT2	epithelial cell transforming sequence 2 oncogene	3q26.1-q26.2	0.79804	7.80741	5.04533	3.80534e-05	0.000330858	1.76881
3134922	NM_052937	PCMTD1	protein-L-isoaspartate (D-aspartate) O-methyltransferase domain containing 1	8q11.23	-0.834129	8.98586	-5.03983	3.85836e-05	0.000334561	1.75504
2903219	NA	NA	NA	NA	1.05908	6.44869	5.0235	4.02046e-05	0.000345675	1.71407
3832906	NM_172140	IL29	interleukin 29 (interferon, lambda 1)	19q13.13	0.785162	6.24163	5.02115	4.04438e-05	0.000347089	1.70817
3018535	NM_018844	BCAP29	B-cell receptor-associated protein 29	7q22-q31	0.766138	8.27283	5.0196	4.06019e-05	0.000348016	1.70429
3096464	NA	NA	NA	NA	-0.824199	6.8513	-4.95964	4.72314e-05	0.000394162	1.55379
3442941	NM_004054	C3AR1	complement component 3a receptor 1	12p13.31	0.826444	7.66856	4.8683	5.94848e-05	0.0004778	1.32446
3766796	NM_000442	PECAM1	platelet/endothelial cell adhesion molecule	17q23	-0.881526	9.14844	-4.83952	6.39725e-05	0.00050654	1.25219
2565243	NA	NA	NA	NA	-0.78326	7.18793	-4.81531	6.80108e-05	0.000532757	1.19139
2766219	NM_003263	TLR1	toll-like receptor 1	4p14	-0.765624	7.1951	-4.78261	7.38736e-05	0.000570972	1.10929
3515965	NM_001042517	DIAPH3	diaphanous homolog 3 (Drosophila)	13q21.2	0.851212	7.21412	4.7576	7.86981e-05	0.000599605	1.04649
3699890	NA	NA	NA	NA	-1.01477	7.2584	-4.74864	8.05036e-05	0.000609358	1.02398
2589291	NM_133378	TTN	titin	2q31	-0.788856	6.85448	-4.70996	8.87819e-05	0.000660879	0.926875
3740616	NA	NA	NA	NA	-1.14195	5.9217	-4.70925	8.89416e-05	0.000661543	0.925093
2482941	NA	NA	NA	NA	-0.840056	7.2329	-4.66785	9.87692e-05	0.000722094	0.821169
2773972	NM_005409	CXCL11	chemokine (C-X-C motif) ligand 11	4q21.2	1.71252	6.14732	4.66073	0.000100566	0.000732923	0.803295
3212354	NA	NA	NA	NA	-0.77263	7.00393	-4.52532	0.000141705	0.000971692	0.463689
3096492	NA	NA	NA	NA	-0.936063	7.70365	-4.52284	0.000142599	0.000974463	0.457466
2798915	NM_004237	TRIP13	thyroid hormone receptor interactor 13	5p15.33	0.767512	8.89145	4.49589	0.000152675	0.00102967	0.389935
3243078	NM_006954	ZNF33A	zinc finger protein 33A	10p11.2	-0.816159	8.61784	-4.48584	0.000156611	0.00104809	0.364762
2320112	NA	NA	NA	NA	-1.06583	7.3172	-4.39833	0.000195466	0.00125676	0.145772
2620842	NM_001123396	CCR2	chemokine (C-C motif) receptor 2	3p21.31	0.870159	8.09306	4.3812	0.000204131	0.00130344	0.102947
2357193	NA	NA	NA	NA	-1.13148	6.26987	-4.31252	0.000242891	0.00150269	-0.0685827
3922037	NM_002463	MX2	myxovirus (influenza virus) resistance 2 (mouse)	21q22.3	-0.862242	9.32894	-4.28304	0.000261702	0.00159426	-0.142119
3857208	NM_138286	ZNF681	zinc finger protein 681	19p12	-0.810988	6.23004	-4.23898	0.000292551	0.00175379	-0.251901
3443891	NM_005127	CLEC2B	C-type lectin domain family 2, member B	12p13-p12	-0.791242	8.42126	-4.16547	0.000352283	0.00206041	-0.434753
3450861	NM_005164	ABCD2	ATP-binding cassette, sub-family D (ALD), member 2	12q11-q12	-0.785609	8.46176	-4.1079	0.000407384	0.00233365	-0.577597
2563785	BC032451	IGK@	immunoglobulin kappa locus	2p12	1.06977	6.82672	4.0963	0.000419487	0.00239314	-0.606357
2940145	NM_016588	NRN1	neuritin 1	6p25.1	0.860009	7.74818	4.02039	0.000507938	0.00280131	-0.794131
3275192	NA	NA	NA	NA	-0.872217	6.15415	-4.01635	0.000513132	0.0028199	-0.804108
2366287	NM_002995	XCL1	chemokine (C motif) ligand 1	1q23	0.936787	5.68171	3.98041	0.000561709	0.00302944	-0.892768
3076753	NM_001080392	KIAA1147	KIAA1147	7q34	-0.845444	6.02735	-3.89492	0.000696314	0.00361668	-1.10306
3474831	NM_003733	OASL	2'-5'-oligoadenylate synthetase-like	12q24.2	0.998478	8.11198	3.88922	0.000706352	0.00365517	-1.11705
3809724	NA	NA	NA	NA	-1.0934	6.21979	-3.88858	0.000707485	0.00365968	-1.11862
2320063	NA	NA	NA	NA	-0.853574	6.76122	-3.82473	0.000830247	0.0041677	-1.27496
3319321	NA	NA	NA	NA	-0.849582	6.36332	-3.71199	0.00110031	0.00523636	-1.54954
3212344	NA	NA	NA	NA	-1.04322	6.17844	-3.61142	0.00141293	0.00643163	-1.79267
2320114	NA	NA	NA	NA	-1.14942	5.89757	-3.59263	0.0014803	0.00667935	-1.83789
3335846	NA	NA	NA	NA	-0.927864	6.48622	-3.50652	0.00183154	0.00793496	-2.04423
2382781	NM_001373	DNAH14	dynein, axonemal, heavy chain 14	1q42.12	-0.770537	6.64522	-3.4591	0.00205845	0.00870472	-2.15719
