# Supplementary material for: Exon Level Transcriptomic Profiling of HIV-1-Infected CD4+ T Cells Reveals Virus-Induced Genes and Host Environment Favorable for Viral Replication
Source: PLoS Pathog. 2012 Aug 2;8(8):e1002861. doi: 10.1371/journal.ppat.1002861 (PMC3410884; doi:10.1371/journal.ppat.1002861)
Supplement: Dataset S2 — Gephi graph file of the complete Bibliography analysis. The network can be dynamically filtered and modified. (ZIP) [file ppat.1002861.s002.zip]

Archive with 1 entries (1 files):
- Dataset S2.gephi
