# Supplementary material for: Exon Level Transcriptomic Profiling of HIV-1-Infected CD4+ T Cells Reveals Virus-Induced Genes and Host Environment Favorable for Viral Replication
Source: PLoS Pathog. 2012 Aug 2;8(8):e1002861. doi: 10.1371/journal.ppat.1002861 (PMC3410884; doi:10.1371/journal.ppat.1002861)
Supplement: Dataset S3 — List of alternative splicing events found in all comparisons. (XLS) [file ppat.1002861.s003.xls]

## Sheet: Splicing-merged
gene_assignment	Probeset.ID	Transcript.ID	Target
MAP2K5	3599194	3599162	Exonic
EVI5	2423020	2423017	Exonic - UTR
EVI5	2423021	2423017	Exonic - UTR
PDE4DIP	2432049	2431886	Exonic
APP	3927335	3927226	Exonic
SPRED1	3589146	3589141	Exonic - UTR
CACNA1S	2450618	2450568	Exonic
DMD	4004051	4004044	Exonic - UTR
ZMIZ1	3253790	3253683	Exonic
RERE	2395326	2395245	Exonic - UTR
IGHM	3581928	3581637	Exonic
IL4I1	3868197	3868183	Exonic
TRAF1	3223765	3223738	Exonic - UTR
RUNX1	3930510	3930360	Exonic - UTR
ZMIZ1	3253781	3253683	Exonic
RGS6	3543156	3543026	Exonic
EVI5	2423018	2423017	Exonic - UTR
EVI5	2423019	2423017	Exonic - UTR
NFKBIZ	2634095	2634091	Exonic
DHRS2	3529244	3529237	Exonic - UTR
ZMIZ1	3253780	3253683	Exonic - UTR
ADCY1	3000384	3000342	Exonic
DMD	4004049	4004044	Exonic - UTR
CACNA1I	3946017	3945942	Exonic
IGHM	3581929	3581637	Exonic
PPIL3	2594553	2594535	Exonic - UTR
CDH5	3664699	3664664	Exonic
IGHM	3581931	3581637	Exonic
CD302	2583336	2583254	Exonic
UBAC2	3498346	3498315	Exonic - UTR
TET1	3249898	3249886	Exonic
GPR61	2350836	2350818	Exonic
NLRC3	3677672	3677662	Exonic
CACNA1I	3946014	3945942	Exonic
CD276	3601259	3601229	Exonic - UTR
CACNA1I	3946010	3945942	Exonic
PDCD6IP	2616378	2616317	Exonic - UTR
APOBEC3A	3945530	3945515	Exonic
FCRL3	2439013	2439001	Exonic
COL9A2	2408247	2408244	Exonic - UTR
POMT1	3192180	3192171	Exonic - UTR
IL4I1	3868195	3868183	Exonic
PRH1	3444373	3444368	Exonic
DMD	4004058	4004044	Exonic
HSD3B2	2354439	2354433	Exonic
EVI5	2423022	2423017	Exonic
ITPR1	2608659	2608469	Exonic
ITPR1	2608671	2608469	Exonic
UBXN7	2712876	2712858	Exonic
IGHA1	3582043	3581637	Exonic
POMT1	3192182	3192171	Exonic
PTPRC	2373878	2373842	Exonic
RUNX1	3930506	3930360	Exonic
BZRAP1	3764304	3764289	Exonic
VIPR1	2619311	2619265	Exonic
OTOS	2606665	2606658	Exonic - UTR
CACNA1I	3946022	3945942	Exonic
IL4I1	3868200	3868183	Exonic
TBC1D10A	3957231	3957224	Exonic
ABCA1	3218559	3218528	Exonic
CCDC7	3241656	3241601	Exonic
RREB1	2893655	2893562	Exonic
ITPR1	2608658	2608469	Exonic
IDO1	3095248	3095223	Exonic
SLC12A6	3617368	3617312	Exonic
IL3RA	3966531	3966529	Exonic - UTR
ITPR1	2608677	2608469	Exonic - UTR
IL4I1	3868202	3868183	Exonic
DGKA	3417081	3417075	Exonic
ADAMTS17	3641744	3641633	Exonic
QPCT	2477448	2477438	Exonic
CCL3	3754012	3754009	Exonic
MYO15B	3735068	3734966	Exonic
ARHGAP9	3458576	3458551	Exonic
PLAT	3133241	3133233	Exonic - UTR
DMD	4004061	4004044	Exonic
SIRT5	2895681	2895650	Exonic
OSBPL10	2667877	2667809	Exonic
IER5	2370371	2370355	Exonic - UTR
PLAT	3133235	3133233	Exonic - UTR
IL4I1	3868196	3868183	Exonic
UBXN7	2712875	2712858	Exonic - UTR
UBXN7	2712882	2712858	Exonic
LPHN1	3852596	3852586	Exonic
IL3RA	3966551	3966529	Exonic - UTR
CACNA1I	3946016	3945942	Exonic
GPR126	2928532	2928461	Exonic
HNRPDL	2775568	2775562	Exonic
VN1R1	3872278	3872274	Exonic
ABTB2	3368964	3368940	Exonic
CREM	3242409	3242353	Exonic - UTR
BCL2L13	3936306	3936256	Exonic - UTR
IL3RA	4028163	4028161	Exonic - UTR
CACNA1I	3946019	3945942	Exonic
CACNA1I	3946021	3945942	Exonic
ATG9B	3079260	3079257	Exonic
IL3RA	4028183	4028161	Exonic - UTR
CACNA1I	3945999	3945942	Exonic
WDR78	2417046	2417016	Exonic
CACNA1I	3946018	3945942	Exonic
LOC348840	2713726	2713709	Exonic
CACNA1I	3946038	3945942	Exonic
HNRPDL	2775567	2775562	Exonic
SHC4	3623308	3623270	Exonic
KLHL8	2777018	2776998	Exonic
PTPRO	3406386	3406329	Exonic
IQCG	2713676	2713664	Exonic
RCOR1	3553241	3553228	Exonic
IL16	3604323	3604287	Exonic
PDCD6	2798651	2798586	Exonic
NUAK2	2452423	2452405	Exonic
IQCG	2713683	2713664	Exonic
DPEP3	3696119	3696115	Exonic
UBE2N	3465792	3465791	Exonic - UTR
ABCG4	3351989	3351975	Exonic
BZRAP1	3764341	3764289	Exonic
PTPRO	3406393	3406329	Exonic
MBNL1	2648174	2648141	Exonic - UTR
CATSPERG	3832328	3832308	Exonic
TP63	2657721	2657665	Exonic
CTTNBP2NL	2352151	2352106	Exonic
ABLIM1	3308013	3307939	Exonic
COL6A3	2605328	2605321	Exonic - UTR
ACSL6	2874962	2874920	Exonic
XCL2	2443029	2443011	Exonic
IGHM	3581925	3581637	Exonic
IL16	3604324	3604287	Exonic
RTN4	2553620	2553576	Exonic
WIPF1	2587845	2587841	Exonic - UTR
PLAT	3133236	3133233	Exonic - UTR
ACE	3730632	3730601	Exonic
ITPR1	2608663	2608469	Exonic
DMD	4004048	4004044	Exonic - UTR
NFATC1	3795186	3795184	Exonic
CACNA1I	3946001	3945942	Exonic
SLC7A6	3666150	3666146	Exonic
CD276	3601256	3601229	Exonic - UTR
IQCG	2713673	2713664	Exonic
DMD	4004070	4004044	Exonic
DMD	4004068	4004044	Exonic
XCL1	2443025	2443011	Exonic - UTR
DBP	3867249	3867247	Exonic - UTR
PDE4DIP	2432046	2431886	Exonic
ACSL6	2874966	2874920	Exonic
UXS1	2569030	2568968	Exonic
LOC375190	2473051	2473026	Exonic
CD276	3601258	3601229	Exonic - UTR
PLD1	2705514	2705445	Exonic
CD302	2583271	2583254	Exonic
ACSL6	2875004	2874920	Exonic
C15orf48	3592404	3592401	Exonic - UTR
MRC2	3730384	3730322	Exonic
CACNA1D	2624480	2624385	Exonic
C10orf68	3241658	3241601	Exonic - UTR
DMD	4004055	4004044	Exonic
ASMT	3966647	3966597	Exonic - UTR
NBEA	3485345	3485292	Exonic
FBLN5	3576750	3576749	Exonic - UTR
STAT4	2592399	2592356	Exonic
LEF1	2781161	2781138	Exonic
RNF145	2884261	2884216	Exonic
ITM2B	3489012	3488985	Exonic - UTR
AP1S3	2601321	2601287	Exonic - UTR
QPCT	2477452	2477438	Exonic
ACSL6	2874973	2874920	Exonic
CREM	3242396	3242353	Exonic
KIFC2	3120606	3120567	Exonic
PRKAG2	3079856	3079803	Exonic - UTR
IL3RA	3966535	3966529	Exonic
PDE4D	2858211	2858134	Exonic
CCR5	2620858	2620855	Exonic
PTPRO	3406398	3406329	Exonic
HNRNPU	2464508	2464499	Exonic - UTR
KLF2	3823695	3823681	Exonic
FAM83D	3884893	3884892	Exonic - UTR
ENPP1	2925985	2925953	Exonic
GOLIM4	2704272	2704267	Exonic
LIN54	2775893	2775858	Exonic
ITPR1	2608676	2608469	Exonic
C17orf57	3724631	3724591	Exonic
FBLN5	3576751	3576749	Exonic
JTB	2436411	2436401	Exonic - UTR
ITGB3	3724571	3724545	Exonic
NDFIP1	2833117	2833078	Exonic
RNF7	2645697	2645690	Exonic - UTR
ODZ1	4020710	4020655	Exonic
BZRAP1	3764292	3764289	Exonic - UTR
DBP	3867255	3867247	Exonic
SSBP2	2864949	2864849	Exonic
DMD	4004086	4004044	Exonic
FCRL3	2439016	2439001	Exonic
NRCAM	3067539	3067478	Exonic
VN1R1	3872280	3872274	Exonic
ACSL6	2874969	2874920	Exonic
SLC14A2	3786750	3786694	Exonic
ITGA2B	3759167	3759137	Exonic
WDR78	2417050	2417016	Exonic
ACSL6	2874959	2874920	Exonic - UTR
HLF	3727591	3727583	Exonic - UTR
DMD	4004050	4004044	Exonic - UTR
KRT73	3455689	3455674	Exonic - UTR
MUTED	2940901	2940826	Exonic
C7orf47	3064007	3064006	Exonic - UTR
NBEA	3485347	3485292	Exonic
ABTB2	3368960	3368940	Exonic
STAB2	3429269	3429159	Exonic
REEP5	2871179	2871176	Exonic - UTR
SDK2	3770104	3770052	Exonic
FOXP1	2681929	2681753	Exonic
PDE4DIP	2432004	2431886	Exonic
ZNF783	3030632	3030585	Exonic
ARHGAP9	3458575	3458551	Exonic
CACNA1I	3946015	3945942	Exonic
ZNF287	3747292	3747288	Exonic
IL4I1	3868199	3868183	Exonic
EPHB4	3064312	3064293	Exonic
PLK2	2858038	2858023	Exonic
RTKN2	3291467	3291435	Exonic
HLA-F	2900999	2900974	Exonic - UTR
TNFSF9	3818480	3818468	Exonic - UTR
ADCY1	3000397	3000342	Exonic
TMEM107	3744234	3744229	Exonic - UTR
FCRL3	2439005	2439001	Exonic - UTR
2006-09-01	4019489	4019486	Exonic
MRPL3	2695412	2695393	Exonic - UTR
ZSCAN18	3872682	3872678	Exonic - UTR
FGFBP3	3300212	3300211	Exonic - UTR
PREPL	2550999	2550959	Exonic
TBC1D4	3518097	3518086	Exonic
BZRAP1	3764337	3764289	Exonic
MICALCL	3320840	3320819	Exonic
CUGBP2	3234973	3234760	Exonic - UTR
GPATCH1	3829198	3829174	Exonic
LPHN1	3852597	3852586	Exonic
PPP2R3C	3560892	3560864	Exonic - UTR
WRNIP1	2892202	2892170	Exonic - UTR
ITPR1	2608660	2608469	Exonic
DRAM1	3428786	3428783	Exonic
KCNH4	3757726	3757690	Exonic
ABTB1	2640931	2640916	Exonic - UTR
MXI1	3263668	3263624	Exonic - UTR
THADA	2550701	2550542	Exonic
SIRT5	2895680	2895650	Exonic - UTR
DYRK2	3420870	3420854	Exonic
VAPA	3778631	3778601	Exonic - UTR
ITPR1	2608662	2608469	Exonic
ESYT2	3082250	3082248	Exonic - UTR
BASP1	2803376	2803329	Exonic - UTR
IQCG	2713672	2713664	Exonic - UTR
SLC47A1	3713973	3713951	Exonic
C12orf42	3468648	3468610	Exonic
RPP30	3257587	3257559	Exonic - UTR
CCDC57	3774782	3774728	Exonic
ODZ1	4020670	4020655	Exonic
OXNAD1	2612628	2612625	Exonic
TMC4	3870543	3870533	Exonic
PSMA1	3364028	3363979	Exonic - UTR
ENPP1	2925981	2925953	Exonic
CCDC126	2992974	2992963	Exonic
GIPR	3836410	3836401	Exonic
UBE2J1	2964201	2964200	Exonic
CACNA1I	3946032	3945942	Exonic
EVI5	2423033	2423017	Exonic
ACSL6	2874968	2874920	Exonic
SELM	3957685	3957679	Exonic
UNKL	3675867	3675858	Exonic
HLF	3727623	3727583	Exonic - UTR
FOXM1	3440605	3440598	Exonic - UTR
ACE	3730620	3730601	Exonic
TPR	2448240	2448232	Exonic - UTR
TMIGD2	3846701	3846695	Exonic
ENGASE	3736677	3736666	Exonic
TUBG2	3721972	3721956	Exonic
THADA	2550702	2550542	Exonic
TSPAN32	3317293	3317253	Exonic - UTR
WDR78	2417048	2417016	Exonic
ADCY1	3000385	3000342	Exonic
CYP7B1	3138246	3138204	Exonic
NRCAM	3067579	3067478	Exonic
SLC2A8	3189827	3189800	Exonic - UTR
CUX1	3016475	3016380	Exonic
CDH18	2850683	2850676	Exonic
BCL2L13	3936307	3936256	Exonic - UTR
ITGB3	3724572	3724545	Exonic
WDR37	3231856	3231846	Exonic
CNOT4	3074410	3074362	Exonic
RILP	3740463	3740462	Exonic - UTR
AFF2	3994255	3994231	Exonic
LSM5	3044757	3044753	Exonic - UTR
ACE	3730622	3730601	Exonic
CACNA1D	2624482	2624385	Exonic
BZRAP1	3764338	3764289	Exonic
SLC12A1	3593119	3593065	Exonic
ATG9B	3079259	3079257	Exonic
RPS23	2865077	2865050	Exonic - UTR
NHS	3970419	3970338	Exonic
AKAP2	3184569	3184408	Exonic
FUBP1	2419240	2419235	Exonic
TRIM58	2390199	2390180	Exonic
IL4I1	3868198	3868183	Exonic
LOC375190	2473053	2473026	Exonic
IL3RA	4028182	4028161	Exonic
CENPI	3984687	3984655	Exonic
WDR33	2575090	2575054	Exonic - UTR
TPT1	3512545	3512527	Exonic - UTR
NBEA	3485319	3485292	Exonic
TMCC3	3466213	3466206	Exonic
DLC1	3125117	3125116	Exonic - UTR
NDUFC2	3383147	3383138	Exonic - UTR
ADSL	3946218	3946192	Exonic - UTR
DCAF11	3529587	3529547	Exonic - UTR
CA11	3867266	3867264	Exonic - UTR
SLC6A8	3995812	3995804	Exonic - UTR
MBD5	2509780	2509740	Exonic
CHSY1	3642126	3642060	Exonic - UTR
GDPD3	3687491	3687475	Exonic
MAX	3568668	3568667	Exonic
FANCI	3607523	3607510	Exonic
GLE1	3190545	3190514	Exonic - UTR
MAP2K5	3599261	3599162	Exonic - UTR
IRS2	3525242	3525234	Exonic - UTR
CD36	3010569	3010503	Exonic
ZNF652	3761758	3761737	Exonic
TUBG2	3721973	3721956	Exonic
PBXIP1	2436964	2436938	Exonic
CCL4	3718937	3718930	Exonic
SIGIRR	3357906	3357885	Exonic
DMD	4004047	4004044	Exonic - UTR
IRS2	3525241	3525234	Exonic - UTR
2002-09-01	2536303	2536298	Exonic
C12orf63	3427311	3427282	Exonic
SLC22A17	3557360	3557350	Exonic
RPS6KB2	3337099	3337067	Exonic - UTR
LOXHD1	3806417	3806366	Exonic
WTAP	2934126	2934089	Exonic - UTR
PEF1	2404522	2404521	Exonic - UTR
AES	3846115	3846114	Exonic - UTR
CDH1	3666445	3666409	Exonic
TPM1	3597404	3597338	Exonic - UTR
PTK2	3156402	3156307	Exonic
C10orf68	3241665	3241601	Exonic - UTR
ARHGEF11	2438697	2438657	Exonic
MAP2K6	3733097	3733065	Exonic
ABCA7	3815459	3815416	Exonic
ADO	3248830	3248824	Exonic - UTR
TET1	3249904	3249886	Exonic
FEZ1	3396607	3396593	Exonic
SDK2	3770100	3770052	Exonic
ILKAP	2605704	2605674	Exonic
VKORC1	3688223	3688197	Exonic - UTR
ZBTB4	3743767	3743763	Exonic - UTR
GLUL	2447090	2447066	Exonic
IGHA1	3581784	3581637	Exonic
CBX4	3773193	3773174	Exonic
CCDC6	3290823	3290785	Exonic
NEXN	2343254	2343231	Exonic - UTR
RAB24	2888669	2888648	Exonic - UTR
ATXN3	3576897	3576889	Exonic - UTR
FILIP1L	2686228	2686213	Exonic
RILP	3740469	3740462	Exonic
HBE1	3360458	3360456	Exonic
CXorf38	4005642	4005627	Exonic
ZSCAN18	3872698	3872678	Exonic
RBM17	3233584	3233547	Exonic - UTR
NUMB	3571356	3571347	Exonic
SYNM	3611016	3610982	Exonic
SYNE1	2980074	2979871	Exonic
NBEA	3485361	3485292	Exonic
ACE	3730639	3730601	Exonic
RIC3	3361639	3361621	Exonic
GSTZ1	3545409	3545403	Exonic
CDKN1C	3359436	3359432	Exonic - UTR
COL4A2	3501335	3501219	Exonic
STARD10	3381363	3381317	Exonic
VCPIP1	3138820	3138811	Exonic
SEPP1	2855296	2855285	Exonic
CWF19L1	3303381	3303339	Exonic
HEXDC	3738879	3738842	Exonic
SYNE1	2979951	2979871	Exonic
ABCA7	3815463	3815416	Exonic
BCL2L13	3936258	3936256	Exonic
NFATC1	3795236	3795184	Exonic
NUDT11	4008431	4008427	Exonic - UTR
KIAA1429	3145048	3145020	Exonic - UTR
GNAO1	3661947	3661940	Exonic
NKTR	2619394	2619344	Exonic
AURKB	3744274	3744263	Exonic
LAMP2	4019852	4019849	Exonic
PLCH2	2316728	2316605	Exonic - UTR
TTYH3	2987656	2987632	Exonic
NCOA7	2924595	2924514	Exonic - UTR
RBM17	3233586	3233547	Exonic - UTR
RGS3	3185692	3185643	Exonic - UTR
HHLA2	2635199	2635184	Exonic
ROBO3	3354370	3354293	Exonic - UTR
ZNF44	3851316	3851293	Exonic - UTR
C17orf44	3744306	3744300	Exonic
HNRNPA0	2877144	2877141	Exonic - UTR
TDRD3	3491985	3491948	Exonic
PTPRO	3406331	3406329	Exonic
BCL2	3811450	3811339	Exonic - UTR
DLG4	3743418	3743393	Exonic
LATS2	3504529	3504526	Exonic - UTR
PANK2	3874554	3874533	Exonic
IGHA1	3581791	3581637	Exonic
ITGB1	3284198	3284188	Exonic
RTKN2	3291452	3291435	Exonic
TET1	3249908	3249886	Exonic
MLL	3351389	3351385	Exonic
DEPDC5	3943110	3943101	Exonic
ODZ1	4020671	4020655	Exonic
UBA1	3976087	3976062	Exonic
KCNQ1	3317439	3317352	Exonic
C1GALT1C1	4019982	4019967	Exonic
ELF4	4021437	4021433	Exonic - UTR
BRCA1	3758335	3758317	Exonic
SDK2	3770061	3770052	Exonic
TNNT3	3317132	3317117	Exonic
ROBO1	2683902	2683763	Exonic
ZNF226	3835498	3835494	Exonic
ULBP2	2930962	2930957	Exonic
WAC	3240361	3240340	Exonic - UTR
EWSR1	3941933	3941907	Exonic - UTR
ZNF140	3439370	3439356	Exonic - UTR
MIB1	3781185	3781124	Exonic
MX1	3922143	3922100	Exonic
ACTN1	3569818	3569814	Exonic - UTR
C18orf25	3787053	3787031	Exonic - UTR
CSNK1G1	3629054	3629012	Exonic
ADM2	3950841	3950832	Exonic - UTR
C15orf63	3591678	3591674	Exonic
CHURC1	3540373	3540353	Exonic - UTR
UBE2A	3988885	3988874	Exonic - UTR
DHRS2	3529255	3529237	Exonic
IL3RA	3966538	3966529	Exonic
DDX24	3577514	3577513	Exonic - UTR
CDH1	3666433	3666409	Exonic
ACTR6	3428099	3428088	Exonic - UTR
PSMA2	3047968	3047963	Exonic - UTR
ETS1	3397590	3397589	Exonic - UTR
ERO1L	3564801	3564790	Exonic
TSC22D3	4017402	4017381	Exonic - UTR
	4000913	4000839	Exonic
KDM5C	4009085	4009062	Exonic - UTR
ZNF140	3439368	3439356	Exonic
NFAT5	3666845	3666779	Exonic
TNFRSF10D	3127763	3127745	Exonic - UTR
ZNF207	3717670	3717635	Exonic - UTR
ZNF207	3717669	3717635	Exonic - UTR
CRTC1	3825341	3825292	Exonic
DNAJA1	3166732	3166718	Exonic
TUBGCP2	3315166	3315114	Exonic
SAMD8	3252550	3252534	Exonic
TGIF2	3883964	3883941	Exonic - UTR
GGA2	3685228	3685183	Exonic
MAP2K5	3599204	3599162	Exonic
BBC3	3866436	3866435	Exonic - UTR
ACYP2	2482372	2482316	Exonic
NIPA2	3613309	3613300	Exonic - UTR
NRCAM	3067544	3067478	Exonic
STK4	3886710	3886704	Exonic
ERO1L	3564817	3564790	Exonic
MOBKL2B	3202318	3202316	Exonic - UTR
SLC35C2	3907788	3907786	Exonic - UTR
MPHOSPH9	3476062	3476012	Exonic - UTR
FXYD5	3830220	3830216	Exonic - UTR
ROD1	3221027	3220977	Exonic
RABGAP1L	2368163	2367963	Exonic
LRMP	3408548	3408505	Exonic
BSDC1	2405064	2405036	Exonic - UTR
PDE4D	2858155	2858134	Exonic - UTR
PRIC285	3913973	3913960	Exonic
WDR66	3435136	3435078	Exonic - UTR
NT5E	2915852	2915828	Exonic
KCNK1	2385921	2385873	Exonic - UTR
UNKL	3675892	3675858	Exonic
MTSS1L	3697189	3697183	Exonic

## Sheet: Infected vs Mock 24h
gene_assignment	Probeset.ID	Transcript.ID	si	p.PECA	Target
CCDC57	3774782	3774728	3.73471	3.27854e-06	Exonic
CDH5	3664699	3664664	2.65451	5.64746e-06	Exonic
MAP2K5	3599194	3599162	1.93405	3.51342e-05	Exonic
EVI5	2423020	2423017	2.04446	4.26986e-05	Exonic - UTR
IGHA1	3581791	3581637	2.12201	5.72009e-05	Exonic
EVI5	2423019	2423017	1.65731	0.000103862	Exonic - UTR
NFKBIZ	2634095	2634091	1.37908	0.000110595	Exonic
EVI5	2423021	2423017	1.66276	0.000185988	Exonic - UTR
TET1	3249898	3249886	1.44196	0.000186815	Exonic
CACNA1S	2450618	2450568	1.68926	0.000206221	Exonic
CACNA1I	3946017	3945942	-1.50223	0.000219953	Exonic
EVI5	2423018	2423017	1.48291	0.000227264	Exonic - UTR
DMD	4004051	4004044	1.88998	0.000229904	Exonic - UTR
IQCG	2713683	2713664	1.3235	0.000264467	Exonic
SDK2	3770104	3770052	-1.29318	0.000316382	Exonic
LOC348840	2713726	2713709	1.38522	0.000359252	Exonic
APP	3927335	3927226	1.39347	0.000393006	Exonic
PDCD6IP	2616378	2616317	-1.11957	0.000484068	Exonic - UTR
DMD	4004070	4004044	1.43239	0.000520305	Exonic
TRAF1	3223765	3223738	-1.12358	0.000548604	Exonic - UTR
ZMIZ1	3253790	3253683	-1.09051	0.000573048	Exonic
FBLN5	3576750	3576749	-1.11704	0.000683335	Exonic - UTR
POMT1	3192182	3192171	-1.16552	0.000735257	Exonic
CD302	2583336	2583254	1.26521	0.000752119	Exonic
DMD	4004049	4004044	1.2442	0.00078088	Exonic - UTR
UBE2N	3465792	3465791	-1.16652	0.000919122	Exonic - UTR
CACNA1I	3946022	3945942	-1.17887	0.000929176	Exonic
CACNA1I	3946018	3945942	-0.93294	0.000999335	Exonic
ZMIZ1	3253781	3253683	-1.05356	0.00103917	Exonic
DMD	4004058	4004044	1.02824	0.00104326	Exonic
EVI5	2423022	2423017	1.26337	0.0011042	Exonic
ACSL6	2874962	2874920	-0.960306	0.00114205	Exonic
ZMIZ1	3253780	3253683	-1.1927	0.00114852	Exonic - UTR
DMD	4004061	4004044	1.14495	0.001167	Exonic
FBLN5	3576751	3576749	-0.99717	0.00118287	Exonic
CACNA1I	3946016	3945942	-1.01819	0.00121392	Exonic
CACNA1I	3946019	3945942	-1.23099	0.0012273	Exonic
IL4I1	3868196	3868183	0.936882	0.00123831	Exonic
SDK2	3770100	3770052	-1.15961	0.00125117	Exonic
CD276	3601256	3601229	1.09886	0.00136621	Exonic - UTR
LEF1	2781161	2781138	1.10871	0.00136942	Exonic
CACNA1I	3946021	3945942	-0.98454	0.00140066	Exonic
STAB2	3429269	3429159	1.09243	0.00148764	Exonic
BZRAP1	3764304	3764289	1.02607	0.00153183	Exonic
ABTB2	3368964	3368940	1.176	0.00153904	Exonic
POMT1	3192180	3192171	-1.06789	0.00157554	Exonic - UTR
PDE4DIP	2432049	2431886	0.948443	0.00158835	Exonic
EVI5	2423033	2423017	1.06622	0.00166936	Exonic
RERE	2395326	2395245	-0.951266	0.00178	Exonic - UTR
RUNX1	3930506	3930360	-1.17259	0.00178764	Exonic
C10orf68	3241658	3241601	-0.948566	0.00179069	Exonic - UTR
CACNA1I	3946010	3945942	-1.14776	0.00184986	Exonic
BZRAP1	3764338	3764289	0.875625	0.00189602	Exonic
C18orf25	3787053	3787031	-0.992613	0.00190477	Exonic - UTR
BZRAP1	3764341	3764289	0.885524	0.00193469	Exonic
IQCG	2713676	2713664	1.10791	0.00195811	Exonic
BZRAP1	3764292	3764289	0.917567	0.00199106	Exonic - UTR
DMD	4004050	4004044	1.19694	0.002029	Exonic - UTR
DMD	4004048	4004044	1.00099	0.00203729	Exonic - UTR
RUNX1	3930510	3930360	-1.34272	0.00207266	Exonic - UTR
PLAT	3133235	3133233	0.974053	0.00213746	Exonic - UTR
KLF2	3823695	3823681	-0.876241	0.00219935	Exonic
ADCY1	3000385	3000342	1.02933	0.00227806	Exonic
ITM2B	3489012	3488985	-0.917892	0.00230757	Exonic - UTR
ARHGAP9	3458576	3458551	1.1239	0.00232828	Exonic
CUGBP2	3234973	3234760	-0.894252	0.00233314	Exonic - UTR
WDR78	2417046	2417016	-1.03448	0.00238633	Exonic
ATG9B	3079260	3079257	-0.832561	0.00250735	Exonic
UBAC2	3498346	3498315	-0.872196	0.00253062	Exonic - UTR
CD276	3601258	3601229	0.825585	0.00260704	Exonic - UTR
ITPR1	2608671	2608469	0.993331	0.00264021	Exonic
BZRAP1	3764337	3764289	0.928259	0.00264412	Exonic
RPS23	2865077	2865050	0.842542	0.0026732	Exonic - UTR
CCDC7	3241656	3241601	-0.85144	0.00267711	Exonic
GPR61	2350836	2350818	0.777448	0.00278722	Exonic
TET1	3249904	3249886	-0.872645	0.00283996	Exonic
ESYT2	3082250	3082248	-0.810468	0.00286452	Exonic - UTR
IL4I1	3868197	3868183	0.878511	0.00289241	Exonic
CACNA1I	3946015	3945942	-1.02309	0.00293741	Exonic
SSBP2	2864949	2864849	0.862215	0.00305334	Exonic
ITPR1	2608662	2608469	0.899433	0.00306583	Exonic
IL16	3604323	3604287	0.95082	0.00308767	Exonic
ENPP1	2925981	2925953	0.833428	0.00311416	Exonic
ADCY1	3000384	3000342	0.834308	0.0031532	Exonic
DNAJA1	3166732	3166718	-0.85284	0.00318028	Exonic
CACNA1I	3946014	3945942	-1.15191	0.00326962	Exonic
VAPA	3778631	3778601	-0.840493	0.00332947	Exonic - UTR
ITPR1	2608659	2608469	0.841488	0.00334417	Exonic
C1GALT1C1	4019982	4019967	0.889519	0.00336844	Exonic
ACSL6	2874959	2874920	-0.964683	0.00347132	Exonic - UTR
HLA-F	2900999	2900974	-0.77266	0.00354843	Exonic - UTR
HNRNPU	2464508	2464499	-0.783922	0.00355602	Exonic - UTR
SPRED1	3589146	3589141	1.34394	0.00362628	Exonic - UTR
ATXN3	3576897	3576889	-0.813939	0.00374937	Exonic - UTR
TSPAN32	3317293	3317253	-0.927523	0.00375185	Exonic - UTR
TMIGD2	3846701	3846695	-0.810969	0.00375743	Exonic
UNKL	3675867	3675858	-0.771125	0.00386719	Exonic
KRT73	3455689	3455674	0.807514	0.00393091	Exonic - UTR
ADSL	3946218	3946192	-0.889929	0.00393836	Exonic - UTR
HSD3B2	2354439	2354433	0.784739	0.00396038	Exonic
PRH1	3444373	3444368	0.830656	0.00403854	Exonic
WDR78	2417048	2417016	-0.944574	0.0041084	Exonic
ITPR1	2608663	2608469	0.858027	0.00417051	Exonic
RNF7	2645697	2645690	-0.818431	0.00417631	Exonic - UTR
TET1	3249908	3249886	-0.841919	0.00422735	Exonic
IQCG	2713673	2713664	0.997026	0.00427246	Exonic
OXNAD1	2612628	2612625	0.803016	0.00447092	Exonic
ROBO1	2683902	2683763	-0.877183	0.00457046	Exonic
ACE	3730622	3730601	-0.76954	0.00471754	Exonic
ACSL6	2874966	2874920	-0.91098	0.00475117	Exonic
DBP	3867249	3867247	-0.867531	0.00476505	Exonic - UTR
REEP5	2871179	2871176	-0.858616	0.00498139	Exonic - UTR
CACNA1I	3946032	3945942	-0.886011	0.00500451	Exonic
NUAK2	2452423	2452405	-0.966391	0.00514884	Exonic
ABTB1	2640931	2640916	-0.785262	0.005156	Exonic - UTR
TPM1	3597404	3597338	-0.794002	0.00521602	Exonic - UTR
CACNA1I	3945999	3945942	-0.788976	0.00528589	Exonic
CACNA1I	3946001	3945942	-0.84753	0.00530561	Exonic
ABLIM1	3308013	3307939	0.801086	0.00557702	Exonic
LSM5	3044757	3044753	-0.818984	0.0058405	Exonic - UTR
CD276	3601259	3601229	1.05728	0.00589727	Exonic - UTR
NT5E	2915852	2915828	-0.976702	0.00606058	Exonic
KCNK1	2385921	2385873	-0.769916	0.00614192	Exonic - UTR
PLAT	3133236	3133233	0.797433	0.00618954	Exonic
ITPR1	2608658	2608469	0.953022	0.00622155	Exonic
DMD	4004068	4004044	0.7829	0.00643061	Exonic
ABCG4	3351989	3351975	0.783023	0.00646653	Exonic
UBXN7	2712882	2712858	-0.820438	0.00657	Exonic
TMEM107	3744234	3744229	-0.913288	0.00659623	Exonic - UTR
RABGAP1L	2368163	2367963	-0.81337	0.00662998	Exonic
PDE4DIP	2432004	2431886	0.806707	0.00668474	Exonic
IGHM	3581931	3581637	0.828656	0.0068031	Exonic
DMD	4004047	4004044	0.803027	0.00694398	Exonic - UTR
CATSPERG	3832328	3832308	-0.783876	0.00694657	Exonic
ODZ1	4020671	4020655	-0.786145	0.00716575	Exonic
ITPR1	2608677	2608469	0.886551	0.00733987	Exonic - UTR
PEF1	2404522	2404521	-0.861672	0.0075014	Exonic - UTR
ACYP2	2482372	2482316	-0.863982	0.00758904	Exonic
HNRPDL	2775568	2775562	-0.806206	0.00761154	Exonic
ZNF226	3835498	3835494	0.78802	0.00766022	Exonic
PTPRC	2373878	2373842	-0.799958	0.00767986	Exonic
RPP30	3257587	3257559	-0.807364	0.00791263	Exonic - UTR
IL4I1	3868195	3868183	0.777341	0.00794923	Exonic
WRNIP1	2892202	2892170	-0.911761	0.00798539	Exonic - UTR
MXI1	3263668	3263624	-0.779452	0.00800269	Exonic - UTR
MYO15B	3735068	3734966	-0.859081	0.00805458	Exonic
ILKAP	2605704	2605674	-0.848542	0.00814221	Exonic
WIPF1	2587845	2587841	-0.83909	0.00850519	Exonic - UTR
IDO1	3095248	3095223	1.25242	0.00860528	Exonic
IL3RA	3966551	3966529	-0.842434	0.00868635	Exonic - UTR
UBE2A	3988885	3988874	-0.77844	0.00888437	Exonic - UTR
OTOS	2606665	2606658	1.03111	0.00889483	Exonic - UTR
KLHL8	2777018	2776998	-0.800794	0.00907439	Exonic
NRCAM	3067544	3067478	-0.795774	0.00917065	Exonic
DPEP3	3696119	3696115	-0.852047	0.00928967	Exonic
ODZ1	4020710	4020655	-0.87147	0.00963852	Exonic
WAC	3240361	3240340	-0.941571	0.00999542	Exonic - UTR

## Sheet: Infected vs Mock 48h
gene_assignment	Probeset.ID	Transcript.ID	si	p.PECA	Target
CDH5	3664699	3664664	2.80112	3.86569e-06	Exonic
SPRED1	3589146	3589141	1.69484	0.000158353	Exonic - UTR
EVI5	2423019	2423017	1.51746	0.000284276	Exonic - UTR
EVI5	2423021	2423017	1.95605	0.000340324	Exonic - UTR
EVI5	2423018	2423017	1.48054	0.000399089	Exonic - UTR
MAP2K5	3599194	3599162	2.12839	0.00051882	Exonic
CACNA1S	2450618	2450568	1.8369	0.000530031	Exonic
LOC348840	2713726	2713709	1.56045	0.00054356	Exonic
DHRS2	3529244	3529237	1.56208	0.000654837	Exonic - UTR
EVI5	2423020	2423017	1.73903	0.00066396	Exonic - UTR
EVI5	2423022	2423017	1.38798	0.000942807	Exonic
APP	3927335	3927226	1.59239	0.00126601	Exonic
RUNX1	3930510	3930360	-1.25191	0.00153579	Exonic - UTR
DMD	4004051	4004044	1.37305	0.00175746	Exonic - UTR
BZRAP1	3764304	3764289	1.19533	0.0018775	Exonic
TET1	3249898	3249886	1.11713	0.001893	Exonic
IGHA1	3582043	3581637	1.09967	0.00199916	Exonic
CREM	3242396	3242353	1.09571	0.00264456	Exonic
RUNX1	3930506	3930360	-1.53522	0.00332845	Exonic
HSD3B2	2354439	2354433	1.02127	0.00419211	Exonic
IL4I1	3868197	3868183	0.959425	0.00424237	Exonic
ADCY1	3000384	3000342	0.983774	0.00432761	Exonic
MYO15B	3735068	3734966	-0.996025	0.00437065	Exonic
OTOS	2606665	2606658	1.05251	0.00445807	Exonic - UTR
RREB1	2893655	2893562	1.16139	0.0054317	Exonic
IL4I1	3868196	3868183	0.931113	0.00546449	Exonic
ABCG4	3351989	3351975	1.20372	0.00565474	Exonic
NFKBIZ	2634095	2634091	1.04786	0.00583808	Exonic
PDE4DIP	2432049	2431886	1.01601	0.00586104	Exonic
CHSY1	3642126	3642060	-0.973345	0.00651067	Exonic - UTR
CACNA1I	3946014	3945942	-1.01794	0.00652155	Exonic
PLAT	3133235	3133233	1.19055	0.00654293	Exonic - UTR
PLK2	2858038	2858023	1.13343	0.0066727	Exonic
CREM	3242409	3242353	0.93659	0.007262	Exonic - UTR
C12orf63	3427311	3427282	1.09852	0.00747506	Exonic
RCOR1	3553241	3553228	1.04549	0.00757878	Exonic
ZNF287	3747292	3747288	-0.797221	0.00797079	Exonic
RERE	2395326	2395245	-0.92607	0.00800667	Exonic - UTR
AKAP2	3184569	3184408	0.907567	0.00801907	Exonic
FCRL3	2439013	2439001	-0.907953	0.00804269	Exonic
ABLIM1	3308013	3307939	0.826038	0.00818572	Exonic
COL4A2	3501335	3501219	0.882621	0.00831926	Exonic
TRAF1	3223765	3223738	-0.966253	0.00849755	Exonic - UTR
ZMIZ1	3253790	3253683	-0.860725	0.00850273	Exonic
PDE4D	2858211	2858134	-0.836121	0.00859171	Exonic
DRAM1	3428786	3428783	0.874365	0.00894521	Exonic
PLAT	3133236	3133233	1.07028	0.00913509	Exonic
PLD1	2705514	2705445	0.804905	0.00918311	Exonic
CACNA1I	3946010	3945942	-1.02806	0.00935921	Exonic
THADA	2550702	2550542	-0.982732	0.00980957	Exonic
MBD5	2509780	2509740	0.771766	0.00986107	Exonic

## Sheet: Infected vs Mock 72h
gene_assignment	Probeset.ID	Transcript.ID	si	p.PECA	Target
CDH5	3664699	3664664	2.99277	5.29344e-07	Exonic
CACNA1S	2450618	2450568	2.13018	6.08963e-06	Exonic
MAP2K5	3599194	3599162	1.89266	1.87647e-05	Exonic
IL4I1	3868202	3868183	1.72142	6.23431e-05	Exonic
IL4I1	3868197	3868183	1.56218	7.71801e-05	Exonic
EVI5	2423018	2423017	1.72462	8.40437e-05	Exonic - UTR
EVI5	2423020	2423017	1.72	0.000148534	Exonic - UTR
APP	3927335	3927226	1.46873	0.000189633	Exonic
SPRED1	3589146	3589141	1.64964	0.000192609	Exonic - UTR
XCL1	2443025	2443011	-1.65462	0.000215539	Exonic - UTR
EVI5	2423019	2423017	1.31801	0.000307127	Exonic - UTR
DMD	4004051	4004044	1.2558	0.000513547	Exonic - UTR
TET1	3249898	3249886	1.29909	0.000536383	Exonic
IL4I1	3868195	3868183	1.16751	0.000573702	Exonic
QPCT	2477452	2477438	1.3334	0.000632244	Exonic
DHRS2	3529244	3529237	1.14446	0.000687455	Exonic - UTR
DMD	4004070	4004044	1.27788	0.000983069	Exonic
TRAF1	3223765	3223738	-1.19302	0.000983781	Exonic - UTR
SHC4	3623308	3623270	1.04133	0.00102051	Exonic
EVI5	2423021	2423017	1.24087	0.00116263	Exonic - UTR
PRH1	3444373	3444368	1.09807	0.00116741	Exonic
KIFC2	3120606	3120567	1.11271	0.00136874	Exonic
TNFSF9	3818480	3818468	0.983934	0.00139319	Exonic - UTR
PLAT	3133236	3133233	1.15749	0.00142135	Exonic
XCL2	2443029	2443011	-1.13228	0.00143145	Exonic
IL4I1	3868196	3868183	0.988386	0.00148243	Exonic
IL16	3604323	3604287	0.973383	0.00153914	Exonic
ZMIZ1	3253790	3253683	-0.968348	0.00159532	Exonic
DMD	4004058	4004044	1.03484	0.00165193	Exonic
CACNA1I	3946019	3945942	-1.05998	0.00192397	Exonic
C15orf48	3592404	3592401	1.14023	0.00196842	Exonic - UTR
ABCG4	3351989	3351975	1.11072	0.00212331	Exonic
STAT4	2592399	2592356	-0.906138	0.00221995	Exonic
RCOR1	3553241	3553228	0.89023	0.00232335	Exonic
ZMIZ1	3253781	3253683	-0.978767	0.00262191	Exonic
LOC348840	2713726	2713709	1.08145	0.00263804	Exonic
RUNX1	3930510	3930360	-0.979475	0.00264264	Exonic - UTR
IL4I1	3868200	3868183	0.94349	0.00264303	Exonic
ULBP2	2930962	2930957	-0.906476	0.00269327	Exonic
ZMIZ1	3253780	3253683	-0.88574	0.00270128	Exonic - UTR
NFKBIZ	2634095	2634091	1.01386	0.00296111	Exonic
DMD	4004061	4004044	0.97022	0.00321061	Exonic
DMD	4004049	4004044	0.862703	0.00322829	Exonic - UTR
CNOT4	3074410	3074362	-0.933642	0.003272	Exonic
FEZ1	3396607	3396593	1.00425	0.00362394	Exonic
QPCT	2477448	2477438	0.853864	0.00391923	Exonic
ABTB2	3368960	3368940	1.08162	0.00437769	Exonic
IL4I1	3868198	3868183	0.846086	0.00447265	Exonic
STARD10	3381363	3381317	-0.93393	0.00473133	Exonic
ABTB2	3368964	3368940	1.13166	0.00483107	Exonic
MTSS1L	3697189	3697183	0.877978	0.00534755	Exonic
DHRS2	3529255	3529237	0.781283	0.00540729	Exonic
SLC47A1	3713973	3713951	1.01517	0.00546454	Exonic
CACNA1I	3946017	3945942	-1.00901	0.0054682	Exonic
IL16	3604324	3604287	0.853799	0.0055162	Exonic
CACNA1I	3946010	3945942	-1.10494	0.00566591	Exonic
IL3RA	3966551	3966529	-0.882162	0.00567086	Exonic - UTR
TNFRSF10D	3127763	3127745	0.872445	0.00571277	Exonic - UTR
PDE4DIP	2432049	2431886	0.961008	0.00589584	Exonic
SLC6A8	3995812	3995804	0.920753	0.00591419	Exonic - UTR
PTPRC	2373878	2373842	-0.772828	0.00603232	Exonic
MOBKL2B	3202318	3202316	0.824817	0.00631242	Exonic - UTR
GPR61	2350836	2350818	0.791067	0.0064476	Exonic
RILP	3740469	3740462	0.99955	0.00679273	Exonic
DMD	4004047	4004044	0.865781	0.00734156	Exonic - UTR
CACNA1I	3946001	3945942	-0.779904	0.00781879	Exonic
LOXHD1	3806417	3806366	0.799647	0.00788744	Exonic
PDE4D	2858155	2858134	0.783812	0.00794459	Exonic - UTR
BCL2L13	3936307	3936256	-0.800679	0.008075	Exonic - UTR
C12orf63	3427311	3427282	1.06054	0.00825199	Exonic
BBC3	3866436	3866435	0.83253	0.00825833	Exonic - UTR
ODZ1	4020710	4020655	-0.837529	0.00854251	Exonic
DMD	4004086	4004044	0.831906	0.00857644	Exonic
CACNA1I	3946014	3945942	-0.991856	0.00863581	Exonic
ACE	3730632	3730601	-0.79819	0.00947864	Exonic
CDH1	3666433	3666409	0.81907	0.00967756	Exonic
GLUL	2447090	2447066	0.792272	0.00992462	Exonic

## Sheet: Infected vs Mock all
gene_assignment	Probeset.ID	Transcript.ID	si	p.PECA	Target
CDH5	3664699	3664664	2.73194	8.54081e-13	Exonic
MAP2K5	3599194	3599162	1.98503	7.61196e-09	Exonic
EVI5	2423020	2423017	1.84251	1.2485e-08	Exonic - UTR
EVI5	2423019	2423017	1.42838	2.56059e-08	Exonic - UTR
EVI5	2423018	2423017	1.49108	4.43553e-08	Exonic - UTR
CACNA1S	2450618	2450568	1.88545	4.49556e-08	Exonic
APP	3927335	3927226	1.47262	1.61851e-07	Exonic
TET1	3249898	3249886	1.24523	1.63652e-07	Exonic
EVI5	2423021	2423017	1.61983	2.19711e-07	Exonic - UTR
ZMIZ1	3253790	3253683	-0.975998	2.40478e-07	Exonic
SPRED1	3589146	3589141	1.56281	3.09307e-07	Exonic - UTR
DMD	4004051	4004044	1.48132	6.02708e-07	Exonic - UTR
TRAF1	3223765	3223738	-1.09428	7.74519e-07	Exonic - UTR
IL4I1	3868197	3868183	1.14011	1.07991e-06	Exonic
LOC348840	2713726	2713709	1.29345	1.66307e-06	Exonic
NFKBIZ	2634095	2634091	1.09583	1.85134e-06	Exonic
IL4I1	3868196	3868183	0.995549	2.10895e-06	Exonic
PDE4DIP	2432049	2431886	0.970215	2.94831e-06	Exonic
RUNX1	3930510	3930360	-1.20664	3.45325e-06	Exonic - UTR
IL16	3604323	3604287	0.925112	3.90485e-06	Exonic
BZRAP1	3764304	3764289	0.944049	4.03134e-06	Exonic
IL4I1	3868195	3868183	0.944558	4.2532e-06	Exonic
CACNA1I	3946017	3945942	-1.21854	5.40863e-06	Exonic
PLAT	3133236	3133233	1.05195	5.47453e-06	Exonic - UTR
DMD	4004061	4004044	0.983821	6.89706e-06	Exonic
ABCG4	3351989	3351975	1.03249	7.52775e-06	Exonic
DHRS2	3529244	3529237	1.15905	8.15414e-06	Exonic - UTR
DMD	4004058	4004044	0.981842	8.83983e-06	Exonic
EVI5	2423022	2423017	1.18723	9.56048e-06	Exonic
HSD3B2	2354439	2354433	0.80672	1.02052e-05	Exonic
PTPRC	2373878	2373842	-0.840085	1.11129e-05	Exonic
ABTB2	3368964	3368940	1.07974	1.28225e-05	Exonic
ADCY1	3000384	3000342	0.911024	1.38819e-05	Exonic
RERE	2395326	2395245	-0.845367	1.47662e-05	Exonic - UTR
IGHA1	3582043	3581637	0.809571	1.72157e-05	Exonic
CACNA1I	3946014	3945942	-1.0539	1.7402e-05	Exonic
SHC4	3623308	3623270	0.857369	1.99394e-05	Exonic
ZMIZ1	3253780	3253683	-1.04013	2.10937e-05	Exonic - UTR
RCOR1	3553241	3553228	0.83817	2.17957e-05	Exonic
CACNA1I	3946018	3945942	-0.823402	2.36482e-05	Exonic
BZRAP1	3764292	3764289	0.852459	2.53042e-05	Exonic - UTR
CACNA1I	3946010	3945942	-1.08053	2.56016e-05	Exonic
CD302	2583336	2583254	0.931064	3.09927e-05	Exonic
XCL1	2443025	2443011	-1.13434	3.10481e-05	Exonic - UTR
RREB1	2893655	2893562	0.885819	3.9446e-05	Exonic
PLAT	3133235	3133233	0.939401	4.15223e-05	Exonic - UTR
RUNX1	3930506	3930360	-1.10082	4.22192e-05	Exonic
IL4I1	3868202	3868183	1.11935	4.22492e-05	Exonic
DMD	4004049	4004044	0.94827	4.35561e-05	Exonic - UTR
PRH1	3444373	3444368	0.91531	5.14342e-05	Exonic
ZMIZ1	3253781	3253683	-0.931879	5.68099e-05	Exonic - UTR
TBC1D10A	3957231	3957224	0.786028	6.29342e-05	Exonic
DMD	4004070	4004044	1.04476	7.29231e-05	Exonic
COL9A2	2408247	2408244	0.895421	8.49608e-05	Exonic - UTR
ODZ1	4020710	4020655	-0.861423	9.05935e-05	Exonic
CACNA1I	3946019	3945942	-1.14891	9.1934e-05	Exonic
CACNA1I	3946001	3945942	-0.817058	0.000112599	Exonic
CD276	3601259	3601229	0.886485	0.000116203	Exonic - UTR
IL3RA	3966551	3966529	-0.815598	0.000119341	Exonic - UTR
CNOT4	3074410	3074362	-0.778469	0.00012042	Exonic
FCRL3	2439013	2439001	-0.80056	0.000143052	Exonic
QPCT	2477452	2477438	0.915321	0.000143325	Exonic
CD276	3601256	3601229	0.868053	0.00014527	Exonic - UTR
CACNA1I	3946016	3945942	-0.92362	0.00014787	Exonic
POMT1	3192182	3192171	-0.815581	0.000154937	Exonic
PDCD6IP	2616378	2616317	-0.851443	0.000158836	Exonic - UTR
TNFSF9	3818480	3818468	0.793112	0.000160173	Exonic - UTR
SDK2	3770104	3770052	-0.904585	0.000174581	Exonic
CACNA1I	3946022	3945942	-0.913455	0.000179757	Exonic
C15orf48	3592404	3592401	1.12829	0.000186585	Exonic - UTR
ACSL6	2875004	2874920	0.83145	0.000190918	Exonic
MYO15B	3735068	3734966	-0.787119	0.000205101	Exonic
IER5	2370371	2370355	0.838647	0.000259453	Exonic - UTR
OTOS	2606665	2606658	0.818399	0.000260769	Exonic - UTR
SLC47A1	3713973	3713951	0.784047	0.000309922	Exonic
LEF1	2781161	2781138	0.801885	0.00031246	Exonic
WDR78	2417046	2417016	-0.816621	0.000318691	Exonic
STAB2	3429269	3429159	0.861444	0.000318716	Exonic
CCDC57	3774782	3774728	1.89048	0.000336814	Exonic
XCL2	2443029	2443011	-0.807232	0.000342164	Exonic
DBP	3867249	3867247	-0.881531	0.000379979	Exonic - UTR
CCDC7	3241656	3241601	-0.768618	0.000412366	Exonic
NRCAM	3067539	3067478	-0.93164	0.00044917	Exonic
CACNA1I	3946015	3945942	-0.842215	0.000484158	Exonic
KIFC2	3120606	3120567	0.794815	0.000527032	Exonic
ABTB2	3368960	3368940	0.832458	0.000712955	Exonic
IDO1	3095248	3095223	0.951552	0.000773778	Exonic
SLC14A2	3786750	3786694	0.779984	0.000875872	Exonic
IQCG	2713676	2713664	0.783763	0.000973507	Exonic
ARHGAP9	3458576	3458551	0.843111	0.0011831	Exonic
DMD	4004050	4004044	0.782655	0.00275757	Exonic - UTR
EVI5	2423033	2423017	0.780808	0.00345203	Exonic
IGHA1	3581791	3581637	1.05397	0.00482646	Exonic

## Sheet: Infected vs bystander 24h
gene_assignment	Probeset.ID	Transcript.ID	si	p.PECA	Target
CCDC57	3774782	3774728	3.31125	1.41136e-05	Exonic
CDH5	3664699	3664664	2.15148	1.50563e-05	Exonic
DMD	4004051	4004044	1.98364	1.77161e-05	Exonic - UTR
CACNA1S	2450618	2450568	2.06342	2.07685e-05	Exonic
MAP2K5	3599194	3599162	2.11687	2.8733e-05	Exonic
EVI5	2423020	2423017	1.90526	5.01924e-05	Exonic - UTR
TET1	3249898	3249886	1.59928	0.000105151	Exonic
EVI5	2423021	2423017	1.89205	0.000131902	Exonic - UTR
EVI5	2423019	2423017	1.6583	0.00014715	Exonic - UTR
IGHA1	3581791	3581637	1.90744	0.00019133	Exonic
ZMIZ1	3253780	3253683	-1.52627	0.000225079	Exonic - UTR
SDK2	3770104	3770052	-1.43002	0.000280368	Exonic
CACNA1I	3946010	3945942	-1.49872	0.000280432	Exonic
UBE2N	3465792	3465791	-1.32702	0.000314492	Exonic - UTR
CACNA1I	3946017	3945942	-1.56091	0.00031965	Exonic
ZMIZ1	3253790	3253683	-1.28358	0.000322285	Exonic
PDCD6IP	2616378	2616317	-1.19817	0.000329237	Exonic - UTR
TRAF1	3223765	3223738	-1.37904	0.000348511	Exonic - UTR
CACNA1I	3946022	3945942	-1.37945	0.000359189	Exonic
CACNA1I	3946014	3945942	-1.37713	0.000382009	Exonic
ACE	3730632	3730601	-1.19416	0.000384564	Exonic
EVI5	2423018	2423017	1.61002	0.000402552	Exonic - UTR
PDE4DIP	2432049	2431886	1.29191	0.000469484	Exonic
EVI5	2423022	2423017	1.45979	0.00049132	Exonic
CD276	3601259	3601229	1.16576	0.000494493	Exonic - UTR
IQCG	2713683	2713664	1.38846	0.000509706	Exonic
APP	3927335	3927226	1.46366	0.000571831	Exonic
UBXN7	2712882	2712858	-1.08329	0.000644515	Exonic
ZMIZ1	3253781	3253683	-1.14887	0.000653381	Exonic - UTR
POMT1	3192182	3192171	-1.48276	0.000675773	Exonic
SPRED1	3589146	3589141	1.30299	0.000679929	Exonic - UTR
PLCH2	2316728	2316605	-1.08722	0.000716385	Exonic - UTR
ADCY1	3000384	3000342	1.13416	0.000723338	Exonic
CACNA1I	3946019	3945942	-1.71203	0.000735469	Exonic
WDR78	2417048	2417016	-1.20697	0.000741526	Exonic
NFKBIZ	2634095	2634091	1.22874	0.000744977	Exonic - UTR
DMD	4004050	4004044	1.33751	0.000756719	Exonic - UTR
RUNX1	3930510	3930360	-1.61906	0.000782746	Exonic - UTR
DMD	4004058	4004044	1.14952	0.000787422	Exonic
ZSCAN18	3872682	3872678	-1.10098	0.000877241	Exonic - UTR
RERE	2395326	2395245	-1.0721	0.000908827	Exonic - UTR
ITPR1	2608658	2608469	1.07319	0.000913904	Exonic
IGHM	3581929	3581637	1.0543	0.00091856	Exonic
POMT1	3192180	3192171	-1.23597	0.000920968	Exonic - UTR
DMD	4004049	4004044	1.13547	0.000950832	Exonic - UTR
CACNA1I	3946016	3945942	-1.24401	0.000976387	Exonic
IGHM	3581928	3581637	1.13453	0.00103502	Exonic
CATSPERG	3832328	3832308	-1.28865	0.00110661	Exonic
IGHM	3581925	3581637	1.22279	0.001127	Exonic
ACSL6	2874966	2874920	-0.987122	0.0011529	Exonic
TET1	3249904	3249886	-1.02778	0.00124891	Exonic
RGS6	3543156	3543026	1.01848	0.00125122	Exonic
UNKL	3675867	3675858	-0.972628	0.00126636	Exonic
PRKAG2	3079856	3079803	1.01036	0.00129002	Exonic - UTR
ACSL6	2874962	2874920	-1.17613	0.001295	Exonic
DGKA	3417081	3417075	0.977992	0.00130518	Exonic
ITPR1	2608659	2608469	0.976568	0.00133499	Exonic
CACNA1I	3946021	3945942	-0.998086	0.00135793	Exonic
CCL3	3754012	3754009	-1.21817	0.00137233	Exonic
BCL2L13	3936306	3936256	-1.0057	0.00141756	Exonic - UTR
DHRS2	3529244	3529237	0.923481	0.00142819	Exonic - UTR
UXS1	2569030	2568968	-1.02991	0.00147118	Exonic
PSMA2	3047968	3047963	-1.07838	0.00147297	Exonic - UTR
ITPR1	2608671	2608469	1.04627	0.00149446	Exonic
FBLN5	3576751	3576749	-1.33707	0.00150783	Exonic
CACNA1I	3946038	3945942	-1.04424	0.00151282	Exonic
ABTB2	3368964	3368940	1.00281	0.00152337	Exonic
CCDC7	3241656	3241601	-0.923214	0.00157242	Exonic
RTKN2	3291467	3291435	0.961651	0.00157974	Exonic
IQCG	2713676	2713664	1.23907	0.00159593	Exonic
ITM2B	3489012	3488985	-0.955712	0.0016285	Exonic - UTR
CACNA1I	3945999	3945942	-1.00517	0.00165961	Exonic
DMD	4004061	4004044	1.12908	0.0016619	Exonic
ITPR1	2608663	2608469	0.997374	0.0016634	Exonic
ZNF140	3439368	3439356	-1.1869	0.00168693	Exonic
ARHGAP9	3458576	3458551	1.00913	0.00179711	Exonic
RUNX1	3930506	3930360	-1.31264	0.00179935	Exonic
NBEA	3485347	3485292	-0.967868	0.00181309	Exonic
KLHL8	2777018	2776998	-1.16705	0.00184111	Exonic
TDRD3	3491985	3491948	-0.924854	0.00188071	Exonic
MYO15B	3735068	3734966	-1.14604	0.00197364	Exonic
CACNA1I	3946018	3945942	-0.952395	0.00197435	Exonic
ROBO3	3354370	3354293	-0.968303	0.00203186	Exonic - UTR
MRPL3	2695412	2695393	-0.980554	0.00206243	Exonic - UTR
VKORC1	3688223	3688197	-0.974328	0.00207762	Exonic - UTR
CACNA1D	2624480	2624385	1.00871	0.00211928	Exonic
DMD	4004048	4004044	1.08953	0.0021295	Exonic - UTR
ACSL6	2874959	2874920	-1.04798	0.00213848	Exonic - UTR
FBLN5	3576750	3576749	-1.54249	0.00215385	Exonic - UTR
CHURC1	3540373	3540353	-1.07571	0.00215949	Exonic - UTR
UBAC2	3498346	3498315	-0.911664	0.00217884	Exonic - UTR
BZRAP1	3764304	3764289	0.973611	0.00218207	Exonic
SLC22A17	3557360	3557350	-0.928456	0.00218935	Exonic
IQCG	2713673	2713664	1.15111	0.00220065	Exonic
ADAMTS17	3641744	3641633	-1.14549	0.00220845	Exonic
MXI1	3263668	3263624	-0.995942	0.00221794	Exonic - UTR
PREPL	2550999	2550959	0.95354	0.00223822	Exonic
STK4	3886710	3886704	-0.851102	0.00224146	Exonic
NBEA	3485361	3485292	1.01073	0.00229284	Exonic
JTB	2436411	2436401	-0.950942	0.00230078	Exonic - UTR
DLG4	3743418	3743393	-1.01099	0.0023051	Exonic
ZNF652	3761758	3761737	1.12557	0.00236178	Exonic
IDO1	3095248	3095223	1.21346	0.00237161	Exonic
DMD	4004070	4004044	1.4054	0.00238494	Exonic
AES	3846115	3846114	-0.947184	0.00241053	Exonic - UTR
OXNAD1	2612628	2612625	0.936975	0.00242071	Exonic
IL4I1	3868197	3868183	1.01404	0.00243858	Exonic
CA11	3867266	3867264	0.913885	0.00246123	Exonic - UTR
HLA-F	2900999	2900974	-0.845202	0.00247188	Exonic - UTR
GLE1	3190545	3190514	-0.977667	0.00251809	Exonic - UTR
CDKN1C	3359436	3359432	-1.09661	0.00252692	Exonic - UTR
GPR61	2350836	2350818	0.864888	0.00255242	Exonic
C10orf68	3241665	3241601	-1.17487	0.00260713	Exonic - UTR
IL4I1	3868196	3868183	0.873212	0.00261482	Exonic
PPP2R3C	3560892	3560864	0.826393	0.00262396	Exonic - UTR
MAP2K5	3599261	3599162	1.00936	0.00263944	Exonic - UTR
VAPA	3778631	3778601	-0.941928	0.00269033	Exonic - UTR
ACTN1	3569818	3569814	-0.927663	0.00269168	Exonic - UTR
DEPDC5	3943110	3943101	-0.951885	0.00275464	Exonic
PRH1	3444373	3444368	0.842946	0.00278979	Exonic
RTKN2	3291452	3291435	-0.877364	0.00279524	Exonic
ZNF287	3747292	3747288	-0.895763	0.00282839	Exonic
ITPR1	2608660	2608469	0.935102	0.00283826	Exonic
CACNA1I	3946015	3945942	-1.12927	0.00287746	Exonic
GPATCH1	3829198	3829174	-0.828547	0.00295926	Exonic
HEXDC	3738879	3738842	-0.970742	0.00301214	Exonic
GNAO1	3661947	3661940	-0.840216	0.00303038	Exonic
UBXN7	2712876	2712858	-0.869142	0.00307023	Exonic
VIPR1	2619311	2619265	-0.874125	0.00310813	Exonic
ZNF207	3717669	3717635	-1.17152	0.00311355	Exonic - UTR
UBXN7	2712875	2712858	-0.962511	0.00314084	Exonic - UTR
WDR78	2417046	2417016	-1.25825	0.0031639	Exonic
REEP5	2871179	2871176	-0.814959	0.00321115	Exonic - UTR
ASMT	3966647	3966597	1.03321	0.0032296	Exonic - UTR
IL3RA	3966531	3966529	0.915345	0.0032456	Exonic - UTR
CCL4	3718937	3718930	0.897927	0.0032534	Exonic
IGHM	3581931	3581637	0.996324	0.00330358	Exonic
LRMP	3408548	3408505	-1.01442	0.00330519	Exonic
PANK2	3874554	3874533	-0.951027	0.00333182	Exonic
TUBG2	3721972	3721956	-0.930866	0.0033951	Exonic
SIRT5	2895681	2895650	-0.820255	0.00339758	Exonic
RPP30	3257587	3257559	-1.14384	0.00340048	Exonic - UTR
WIPF1	2587845	2587841	-0.962458	0.00346536	Exonic - UTR
GDPD3	3687491	3687475	0.87677	0.00350419	Exonic
RBM17	3233584	3233547	-0.995604	0.0035087	Exonic - UTR
ACE	3730622	3730601	-0.950422	0.00354486	Exonic
RPS6KB2	3337099	3337067	-0.949273	0.00356022	Exonic - UTR
ITPR1	2608677	2608469	0.911719	0.00361299	Exonic - UTR
PTPRO	3406398	3406329	-1.02534	0.00363728	Exonic
CBX4	3773193	3773174	-0.894219	0.00365226	Exonic
FOXP1	2681929	2681753	-0.866635	0.00365382	Exonic
ACSL6	2874968	2874920	-0.793535	0.00365404	Exonic
DYRK2	3420870	3420854	0.947223	0.0037313	Exonic
ATXN3	3576897	3576889	-0.77625	0.00373505	Exonic - UTR
HSD3B2	2354439	2354433	0.8712	0.0037801	Exonic
GSTZ1	3545409	3545403	-1.00565	0.0038353	Exonic
HNRNPU	2464508	2464499	-0.861242	0.00386265	Exonic - UTR
CACNA1I	3946001	3945942	-0.899329	0.00392092	Exonic
KLF2	3823695	3823681	-0.791559	0.00393709	Exonic
WDR37	3231856	3231846	0.837739	0.00394294	Exonic
TSPAN32	3317293	3317253	-1.02797	0.00396724	Exonic - UTR
ACE	3730620	3730601	-0.921729	0.00397529	Exonic
WDR78	2417050	2417016	-0.943647	0.00399026	Exonic
SELM	3957685	3957679	-0.790206	0.00400314	Exonic
DMD	4004055	4004044	0.959369	0.00401692	Exonic
ITPR1	2608676	2608469	0.87185	0.00402101	Exonic
ABCA7	3815463	3815416	-0.799387	0.00402539	Exonic
MLL	3351389	3351385	0.86069	0.00402807	Exonic
LOC348840	2713726	2713709	1.17947	0.0040321	Exonic
SLC35C2	3907788	3907786	-0.809949	0.00405106	Exonic - UTR
NLRC3	3677672	3677662	0.80555	0.00405441	Exonic
C10orf68	3241658	3241601	-0.997594	0.00405714	Exonic - UTR
BZRAP1	3764341	3764289	1.05865	0.00405907	Exonic
SDK2	3770061	3770052	-0.870604	0.00407085	Exonic
UNKL	3675892	3675858	0.780288	0.0040801	Exonic
RPS23	2865077	2865050	0.867363	0.00410875	Exonic - UTR
NRCAM	3067579	3067478	-0.802744	0.00412926	Exonic
IRS2	3525241	3525234	-1.12465	0.00415687	Exonic - UTR
MAX	3568668	3568667	0.789569	0.00416669	Exonic
CSNK1G1	3629054	3629012	-1.11534	0.00418841	Exonic
CUX1	3016475	3016380	-0.927202	0.00425095	Exonic
TPM1	3597404	3597338	-0.818718	0.00426089	Exonic - UTR
ENGASE	3736677	3736666	-0.833671	0.00426142	Exonic
RBM17	3233586	3233547	-1.07429	0.00430443	Exonic - UTR
ATG9B	3079260	3079257	-1.00891	0.00430963	Exonic
OTOS	2606665	2606658	1.16549	0.0043312	Exonic - UTR
KIAA1429	3145048	3145020	-0.841968	0.00433911	Exonic - UTR
MAP2K5	3599204	3599162	-0.900061	0.00434612	Exonic
ETS1	3397590	3397589	-1.37988	0.00446733	Exonic - UTR
PTPRO	3406393	3406329	-0.920049	0.00447705	Exonic
IQCG	2713672	2713664	0.899334	0.00449727	Exonic - UTR
KCNH4	3757726	3757690	0.865535	0.00451202	Exonic
ZNF44	3851316	3851293	-0.848527	0.00453583	Exonic - UTR
NIPA2	3613309	3613300	-0.831637	0.00456162	Exonic - UTR
KDM5C	4009085	4009062	-0.842375	0.00456302	Exonic - UTR
SEPP1	2855296	2855285	-0.88853	0.00456741	Exonic
ZSCAN18	3872698	3872678	-0.952933	0.00461666	Exonic
LPHN1	3852596	3852586	-0.897042	0.00462824	Exonic
IL3RA	4028183	4028161	-0.827412	0.00466876	Exonic - UTR
SIGIRR	3357906	3357885	0.91826	0.00472907	Exonic
PEF1	2404522	2404521	-0.833323	0.00472966	Exonic - UTR
CD302	2583336	2583254	0.848855	0.00481256	Exonic
MX1	3922143	3922100	-1.04932	0.00493319	Exonic
CYP7B1	3138246	3138204	0.802067	0.0050478	Exonic
2006-09-01	4019489	4019486	-0.846103	0.00510063	Exonic
CWF19L1	3303381	3303339	-0.883369	0.00517341	Exonic
DPEP3	3696119	3696115	-0.956355	0.00520553	Exonic
C12orf42	3468648	3468610	-0.864692	0.00523292	Exonic
C7orf47	3064007	3064006	-0.793871	0.00524551	Exonic - UTR
HNRNPA0	2877144	2877141	-1.01829	0.00526867	Exonic - UTR
PBXIP1	2436964	2436938	-0.852671	0.00528522	Exonic
ITPR1	2608662	2608469	0.992947	0.0053631	Exonic
BASP1	2803376	2803329	0.847936	0.00536927	Exonic - UTR
APOBEC3A	3945530	3945515	0.824763	0.0053963	Exonic
C17orf44	3744306	3744300	-0.808242	0.00539775	Exonic
CUGBP2	3234973	3234760	-0.972607	0.00543001	Exonic - UTR
IL3RA	4028182	4028161	-0.775269	0.00546115	Exonic
WAC	3240361	3240340	-0.968198	0.00546462	Exonic - UTR
SYNE1	2980074	2979871	0.887253	0.00549051	Exonic
ATG9B	3079259	3079257	-0.861185	0.00549396	Exonic
DDX24	3577514	3577513	-1.09154	0.00550247	Exonic - UTR
ROBO1	2683902	2683763	-0.810629	0.00550762	Exonic
MIB1	3781185	3781124	-0.949901	0.00553098	Exonic
CCDC6	3290823	3290785	-1.21145	0.00553502	Exonic
PPIL3	2594553	2594535	0.825687	0.00555042	Exonic - UTR
ENPP1	2925981	2925953	0.872084	0.00568163	Exonic
RAB24	2888669	2888648	1.16811	0.00572746	Exonic - UTR
MPHOSPH9	3476062	3476012	-0.847015	0.00573877	Exonic - UTR
ABTB1	2640931	2640916	-0.834705	0.00578863	Exonic - UTR
ITGB1	3284198	3284188	-0.904547	0.00580852	Exonic
DBP	3867249	3867247	-1.13336	0.00586493	Exonic - UTR
RNF145	2884261	2884216	-0.864079	0.00588275	Exonic
UBA1	3976087	3976062	-1.04028	0.00596048	Exonic
IRS2	3525242	3525234	-0.973366	0.00609029	Exonic - UTR
TMIGD2	3846701	3846695	-1.07865	0.00614481	Exonic
VCPIP1	3138820	3138811	0.83983	0.00621743	Exonic
RTN4	2553620	2553576	-0.838292	0.00627887	Exonic
C17orf57	3724631	3724591	-0.815493	0.00630321	Exonic
SLC12A6	3617368	3617312	-0.816954	0.0063385	Exonic
CRTC1	3825341	3825292	0.771296	0.00635724	Exonic
ACSL6	2875004	2874920	0.780433	0.00636693	Exonic
ABCA7	3815459	3815416	-0.923441	0.00637098	Exonic
ACSL6	2874969	2874920	-0.776395	0.006448	Exonic
ELF4	4021437	4021433	-0.783583	0.00652246	Exonic - UTR
COL9A2	2408247	2408244	0.772012	0.00655102	Exonic - UTR
LOC375190	2473053	2473026	-0.924124	0.00665145	Exonic
UBE2A	3988885	3988874	-0.916561	0.00667476	Exonic - UTR
KCNQ1	3317439	3317352	-0.813402	0.00673852	Exonic
NBEA	3485319	3485292	-1.00151	0.00677664	Exonic
MUTED	2940901	2940826	-0.866177	0.00678696	Exonic
C15orf63	3591678	3591674	-0.826165	0.00685067	Exonic
ROD1	3221027	3220977	-0.956667	0.00689791	Exonic
TMEM107	3744234	3744229	-0.975178	0.00698547	Exonic - UTR
UBE2J1	2964201	2964200	-0.796209	0.00698671	Exonic
NUDT11	4008431	4008427	0.917829	0.0069959	Exonic - UTR
ARHGEF11	2438697	2438657	-0.913407	0.00701504	Exonic
ACE	3730639	3730601	-0.864508	0.00704583	Exonic
IL16	3604324	3604287	0.771943	0.00713152	Exonic
MAP2K6	3733097	3733065	-0.800173	0.00725953	Exonic
NKTR	2619394	2619344	0.809244	0.00729377	Exonic
NFATC1	3795236	3795184	-0.866132	0.00735232	Exonic
DLC1	3125117	3125116	-0.783403	0.0073936	Exonic - UTR
MBNL1	2648174	2648141	-0.89357	0.00743876	Exonic - UTR
FUBP1	2419240	2419235	-0.898419	0.00748497	Exonic
GGA2	3685228	3685183	-0.768428	0.00749231	Exonic
ERO1L	3564817	3564790	-1.08937	0.0075553	Exonic
C15orf48	3592404	3592401	0.830426	0.0075715	Exonic - UTR
TNNT3	3317132	3317117	-0.770887	0.00757457	Exonic
CACNA1I	3946032	3945942	-0.949589	0.00761678	Exonic
KRT73	3455689	3455674	0.883379	0.00762531	Exonic - UTR
HNRPDL	2775568	2775562	-0.947557	0.00764266	Exonic
RREB1	2893655	2893562	0.808149	0.00766788	Exonic
FOXM1	3440605	3440598	-0.876001	0.00770582	Exonic - UTR
PSMA1	3364028	3363979	-0.795236	0.00771277	Exonic - UTR
ERO1L	3564801	3564790	-0.987789	0.00774602	Exonic
TBC1D4	3518097	3518086	-0.963076	0.00776557	Exonic
AP1S3	2601321	2601287	-0.899917	0.00783029	Exonic - UTR
CCDC126	2992974	2992963	-0.855233	0.00785538	Exonic
TPT1	3512545	3512527	-0.775005	0.0078637	Exonic - UTR
ARHGAP9	3458575	3458551	0.833457	0.00786573	Exonic
NUMB	3571356	3571347	0.774544	0.00790855	Exonic
PTK2	3156402	3156307	-0.87827	0.00793394	Exonic
NDUFC2	3383147	3383138	-0.993799	0.00801115	Exonic - UTR
WDR33	2575090	2575054	-0.802512	0.00805159	Exonic - UTR
SDK2	3770100	3770052	-1.03371	0.0080931	Exonic
ADM2	3950841	3950832	-0.792306	0.00816819	Exonic - UTR
ADO	3248830	3248824	-0.803415	0.00823955	Exonic - UTR
NFATC1	3795186	3795184	0.785213	0.00825683	Exonic
TGIF2	3883964	3883941	-0.866869	0.00832306	Exonic - UTR
RIC3	3361639	3361621	-0.817239	0.00840001	Exonic
CD302	2583271	2583254	0.805889	0.00843981	Exonic
ZNF207	3717670	3717635	-0.956696	0.00858447	Exonic - UTR
	4000913	4000839	0.829754	0.00859542	Exonic
LAMP2	4019852	4019849	-0.780644	0.00860689	Exonic
DCAF11	3529587	3529547	-0.841253	0.00878449	Exonic - UTR
BSDC1	2405064	2405036	-0.768993	0.00879818	Exonic - UTR
ADSL	3946218	3946192	-0.783954	0.00889012	Exonic - UTR
ZBTB4	3743767	3743763	-0.878053	0.00890478	Exonic - UTR
AURKB	3744274	3744263	-0.79099	0.00892854	Exonic
ACTR6	3428099	3428088	0.924745	0.00894007	Exonic - UTR
PTPRO	3406331	3406329	1.04615	0.00896529	Exonic
CXorf38	4005642	4005627	0.802014	0.00898007	Exonic
RCOR1	3553241	3553228	0.818596	0.00901144	Exonic
SAMD8	3252550	3252534	-0.874385	0.00901385	Exonic
IL16	3604323	3604287	0.768838	0.00907882	Exonic
EWSR1	3941933	3941907	-0.800573	0.00923799	Exonic - UTR
TUBG2	3721973	3721956	-0.765745	0.00925335	Exonic
2002-09-01	2536303	2536298	0.80075	0.00926514	Exonic
AFF2	3994255	3994231	-0.964046	0.00930766	Exonic
WRNIP1	2892202	2892170	-0.942422	0.00936728	Exonic - UTR
SYNM	3611016	3610982	-0.783668	0.00940722	Exonic
SSBP2	2864949	2864849	1.05801	0.00945215	Exonic
IGHA1	3581784	3581637	0.935514	0.009534	Exonic
C18orf25	3787053	3787031	-0.873144	0.00958124	Exonic - UTR
TUBGCP2	3315166	3315114	-0.849459	0.00959038	Exonic
TSC22D3	4017402	4017381	-0.931753	0.0097315	Exonic - UTR
FGFBP3	3300212	3300211	-0.935969	0.00974526	Exonic - UTR
ZNF140	3439370	3439356	0.784089	0.00977015	Exonic - UTR
BCL2	3811450	3811339	0.952489	0.00977252	Exonic - UTR
SYNE1	2979951	2979871	-0.819522	0.00979842	Exonic
ADCY1	3000385	3000342	0.976228	0.00980067	Exonic
LPHN1	3852597	3852586	-0.770462	0.009869	Exonic
NFAT5	3666845	3666779	-0.899431	0.00998086	Exonic

## Sheet: Infected vs bystander 48h
gene_assignment	Probeset.ID	Transcript.ID	si	p.PECA	Target
EVI5	2423021	2423017	2.01829	4.85629e-05	Exonic - UTR
SPRED1	3589146	3589141	1.60595	0.000192682	Exonic - UTR
DHRS2	3529244	3529237	1.77884	0.000215509	Exonic - UTR
EVI5	2423022	2423017	1.66474	0.000219753	Exonic
DMD	4004051	4004044	1.96748	0.000241204	Exonic - UTR
MAP2K5	3599194	3599162	2.07072	0.000325394	Exonic
EVI5	2423020	2423017	1.75727	0.000333475	Exonic - UTR
EVI5	2423019	2423017	1.77026	0.000336381	Exonic - UTR
PDE4DIP	2432049	2431886	1.38794	0.000418598	Exonic
CDH5	3664699	3664664	1.44588	0.000431872	Exonic
IGHM	3581928	3581637	1.37653	0.000452736	Exonic
CACNA1S	2450618	2450568	1.8636	0.000578729	Exonic
APP	3927335	3927226	1.36934	0.000670769	Exonic
IGHM	3581931	3581637	1.24183	0.000751417	Exonic
ADCY1	3000384	3000342	1.35809	0.000813765	Exonic
IGHM	3581929	3581637	1.34569	0.000840421	Exonic
BZRAP1	3764304	3764289	1.39457	0.000845253	Exonic
RUNX1	3930510	3930360	-1.25571	0.000928664	Exonic - UTR
EVI5	2423018	2423017	1.4971	0.00113077	Exonic - UTR
IGHA1	3582043	3581637	1.13488	0.00117086	Exonic
IQCG	2713676	2713664	1.27135	0.00153537	Exonic
ZMIZ1	3253790	3253683	-1.12974	0.00165732	Exonic
RUNX1	3930506	3930360	-1.75708	0.0017153	Exonic
RERE	2395326	2395245	-1.14138	0.00173057	Exonic - UTR
IL4I1	3868197	3868183	1.19304	0.00196881	Exonic
LOC348840	2713726	2713709	1.389	0.00201288	Exonic
FCRL3	2439013	2439001	-1.12684	0.00212839	Exonic
TRAF1	3223765	3223738	-1.08552	0.00221453	Exonic - UTR
IL4I1	3868195	3868183	1.20071	0.00222437	Exonic
COL9A2	2408247	2408244	1.20071	0.0023438	Exonic - UTR
APOBEC3A	3945530	3945515	1.05568	0.00293579	Exonic
OTOS	2606665	2606658	1.0598	0.00310913	Exonic - UTR
PLK2	2858038	2858023	1.07464	0.00319357	Exonic
CHSY1	3642126	3642060	-1.10584	0.00322581	Exonic - UTR
PDE4D	2858211	2858134	-1.08704	0.00328721	Exonic
CACNA1I	3946010	3945942	-1.24243	0.00353218	Exonic
RGS6	3543156	3543026	0.967594	0.00362824	Exonic
EVI5	2423033	2423017	0.983576	0.00375105	Exonic
DMD	4004049	4004044	1.18894	0.00393299	Exonic - UTR
IL3RA	3966551	3966529	-1.00416	0.00396759	Exonic - UTR
NFKBIZ	2634095	2634091	0.979622	0.0041181	Exonic
HLF	3727623	3727583	1.16856	0.00426385	Exonic - UTR
ZMIZ1	3253781	3253683	-1.03287	0.00427519	Exonic
CCDC7	3241656	3241601	-1.10383	0.00432892	Exonic
SLC12A1	3593119	3593065	0.990741	0.00445956	Exonic
ITPR1	2608662	2608469	1.09916	0.00450246	Exonic
NUAK2	2452423	2452405	-0.908626	0.00457866	Exonic
TET1	3249898	3249886	1.01674	0.00459442	Exonic
FAM83D	3884893	3884892	-0.859174	0.00474941	Exonic - UTR
QPCT	2477448	2477438	0.914045	0.00478767	Exonic
IL3RA	4028183	4028161	-0.929366	0.00480803	Exonic - UTR
FCRL3	2439016	2439001	-1.05747	0.00482693	Exonic
CACNA1I	3946017	3945942	-1.2666	0.00483495	Exonic
PDCD6	2798651	2798586	0.916908	0.00503599	Exonic
UBAC2	3498346	3498315	-0.876501	0.00505347	Exonic - UTR
ADCY1	3000397	3000342	1.02982	0.00508295	Exonic
ABCA1	3218559	3218528	1.07974	0.00525861	Exonic
SLC14A2	3786750	3786694	0.978983	0.00533069	Exonic
ZMIZ1	3253780	3253683	-1.0804	0.00544641	Exonic - UTR
CREM	3242409	3242353	1.17725	0.00552536	Exonic - UTR
SHC4	3623308	3623270	0.851862	0.00552841	Exonic
TBC1D10A	3957231	3957224	0.951793	0.00563751	Exonic
WDR66	3435136	3435078	-1.00581	0.00581963	Exonic - UTR
IQCG	2713683	2713664	0.939423	0.00597233	Exonic
CDH18	2850683	2850676	0.920732	0.00599895	Exonic
MRC2	3730384	3730322	0.956228	0.00601426	Exonic
DMD	4004070	4004044	1.11244	0.00615485	Exonic
ITPR1	2608671	2608469	0.939814	0.00647787	Exonic
VN1R1	3872278	3872274	-1.00691	0.00661899	Exonic
POMT1	3192180	3192171	-1.02952	0.00672099	Exonic - UTR
DMD	4004061	4004044	1.02212	0.00718126	Exonic
POMT1	3192182	3192171	-0.889463	0.00722496	Exonic
HSD3B2	2354439	2354433	0.829222	0.00722575	Exonic
CCR5	2620858	2620855	0.806748	0.00729661	Exonic
PDCD6IP	2616378	2616317	-1.05428	0.00732302	Exonic - UTR
OSBPL10	2667877	2667809	0.811955	0.00756079	Exonic
PPIL3	2594553	2594535	0.815067	0.00762165	Exonic - UTR
SLC12A6	3617368	3617312	-0.895387	0.00773275	Exonic
GPR126	2928532	2928461	-0.810233	0.00790876	Exonic
SLC2A8	3189827	3189800	0.791601	0.00793145	Exonic - UTR
GOLIM4	2704272	2704267	0.811831	0.00793851	Exonic
NBEA	3485345	3485292	-0.796555	0.00806654	Exonic
IGHM	3581925	3581637	0.77152	0.00817955	Exonic
FCRL3	2439005	2439001	-0.984115	0.008187	Exonic - UTR
PTPRO	3406386	3406329	-0.971453	0.00820705	Exonic
COL6A3	2605328	2605321	0.902728	0.00834235	Exonic - UTR
CD276	3601256	3601229	1.23293	0.00836587	Exonic - UTR
CD302	2583336	2583254	0.803534	0.008368	Exonic
AKAP2	3184569	3184408	0.849991	0.00836935	Exonic
CCL3	3754012	3754009	-1.05981	0.00846819	Exonic
IL4I1	3868202	3868183	1.13696	0.00857606	Exonic
RREB1	2893655	2893562	0.786583	0.00863422	Exonic
CACNA1I	3946014	3945942	-1.15117	0.00870389	Exonic
GIPR	3836410	3836401	0.845387	0.00877908	Exonic
CACNA1D	2624482	2624385	0.924827	0.00882243	Exonic
PTPRC	2373878	2373842	-0.83216	0.00884501	Exonic
NCOA7	2924595	2924514	0.995755	0.00887106	Exonic - UTR
FXYD5	3830220	3830216	0.851735	0.00887657	Exonic - UTR
PLAT	3133236	3133233	1.29051	0.00893767	Exonic
HLF	3727591	3727583	-0.82372	0.009131	Exonic - UTR
RGS3	3185692	3185643	-0.855664	0.00929017	Exonic - UTR
ITGB3	3724572	3724545	-0.929942	0.00973783	Exonic
ITPR1	2608659	2608469	0.792486	0.00979483	Exonic
ACSL6	2874973	2874920	-0.805025	0.00982126	Exonic
SLC7A6	3666150	3666146	-0.791137	0.0098685	Exonic
ZNF783	3030632	3030585	-0.841452	0.00987469	Exonic
RTKN2	3291467	3291435	1.03618	0.00988077	Exonic

## Sheet: Infected vs bystander 72h
gene_assignment	Probeset.ID	Transcript.ID	si	p.PECA	Target
MAP2K5	3599194	3599162	2.01694	2.93897e-05	Exonic
IL4I1	3868197	3868183	1.63911	4.70605e-05	Exonic
CDH5	3664699	3664664	1.74633	5.80488e-05	Exonic
EVI5	2423020	2423017	1.97346	0.000102228	Exonic - UTR
IL4I1	3868202	3868183	1.56123	0.000171506	Exonic
APP	3927335	3927226	1.31683	0.000229888	Exonic
CACNA1S	2450618	2450568	1.26116	0.000255076	Exonic
IL4I1	3868196	3868183	1.21773	0.000624253	Exonic
SPRED1	3589146	3589141	1.42292	0.000651591	Exonic - UTR
RUNX1	3930510	3930360	-1.1849	0.000711938	Exonic - UTR
CACNA1I	3946017	3945942	-1.23792	0.000740726	Exonic
EVI5	2423021	2423017	1.377	0.000748443	Exonic - UTR
DMD	4004049	4004044	1.45873	0.000760923	Exonic - UTR
ABCA1	3218559	3218528	1.15078	0.000776047	Exonic
VIPR1	2619311	2619265	-1.08074	0.00080067	Exonic
IL4I1	3868195	3868183	1.26472	0.000848614	Exonic
CACNA1I	3946019	3945942	-1.16706	0.000858371	Exonic
PDE4DIP	2432049	2431886	1.19724	0.000903243	Exonic
ADAMTS17	3641744	3641633	-1.0852	0.00103185	Exonic
EVI5	2423018	2423017	1.64889	0.00103532	Exonic - UTR
EVI5	2423019	2423017	1.09848	0.0010405	Exonic - UTR
DMD	4004058	4004044	1.57335	0.00104112	Exonic
ZMIZ1	3253780	3253683	-1.08332	0.0010752	Exonic - UTR
NLRC3	3677672	3677662	0.953218	0.00119633	Exonic
PTPRC	2373878	2373842	-1.00503	0.00122168	Exonic
NFKBIZ	2634095	2634091	1.08119	0.00127834	Exonic
RERE	2395326	2395245	-1.08605	0.00133223	Exonic - UTR
ATG9B	3079260	3079257	-0.957793	0.00140573	Exonic
ZMIZ1	3253781	3253683	-1.17947	0.00143146	Exonic
TNFSF9	3818480	3818468	1.03604	0.00145379	Exonic - UTR
FCRL3	2439013	2439001	-1.02635	0.00170183	Exonic
IGHM	3581928	3581637	1.1692	0.00178901	Exonic
PLAT	3133236	3133233	1.16235	0.00181882	Exonic - UTR
CD302	2583336	2583254	0.93278	0.00187844	Exonic
TRAF1	3223765	3223738	-1.15554	0.0019745	Exonic - UTR
XCL2	2443029	2443011	-1.14969	0.00203117	Exonic
MICALCL	3320840	3320819	0.883656	0.00206001	Exonic
GPR61	2350836	2350818	0.907703	0.00210202	Exonic
PPIL3	2594553	2594535	0.885575	0.00214747	Exonic - UTR
ABCG4	3351989	3351975	1.01986	0.00217442	Exonic
UBXN7	2712882	2712858	-0.925333	0.00224709	Exonic
PLAT	3133241	3133233	0.95672	0.00231519	Exonic - UTR
DBP	3867249	3867247	-0.984683	0.00233548	Exonic - UTR
COL9A2	2408247	2408244	0.998248	0.00242385	Exonic - UTR
DHRS2	3529244	3529237	1.1887	0.0024771	Exonic - UTR
ZMIZ1	3253790	3253683	-1.07797	0.00250409	Exonic
PRH1	3444373	3444368	0.937428	0.00257757	Exonic
RGS6	3543156	3543026	0.878952	0.00278847	Exonic
PLAT	3133235	3133233	0.889628	0.00290729	Exonic - UTR
DMD	4004051	4004044	1.68339	0.00295148	Exonic - UTR
FILIP1L	2686228	2686213	0.826107	0.00297153	Exonic
LOC348840	2713726	2713709	1.12399	0.00305576	Exonic
HNRPDL	2775568	2775562	-0.861142	0.0030804	Exonic
IL4I1	3868200	3868183	0.835256	0.00327503	Exonic
CD36	3010569	3010503	-0.918209	0.00329933	Exonic
SLC7A6	3666150	3666146	-0.834566	0.00342176	Exonic
FANCI	3607523	3607510	-0.792075	0.00351072	Exonic
TET1	3249898	3249886	1.04855	0.00356564	Exonic
PTPRO	3406393	3406329	-1.11478	0.00360955	Exonic
EPHB4	3064312	3064293	-0.928829	0.00362703	Exonic
APOBEC3A	3945530	3945515	0.866541	0.00365966	Exonic
IL3RA	3966535	3966529	1.02885	0.00369014	Exonic
IL3RA	3966531	3966529	0.823226	0.00371578	Exonic - UTR
KIFC2	3120606	3120567	0.915875	0.00375562	Exonic
SLC47A1	3713973	3713951	0.852516	0.00376948	Exonic
NHS	3970419	3970338	0.876319	0.00379506	Exonic
CTTNBP2NL	2352151	2352106	0.948089	0.00381582	Exonic
CACNA1I	3946014	3945942	-1.05782	0.00393952	Exonic
RUNX1	3930506	3930360	-0.799769	0.00397008	Exonic
BZRAP1	3764304	3764289	0.807801	0.00399162	Exonic
RILP	3740469	3740462	0.809574	0.00399309	Exonic
IGHA1	3582043	3581637	0.949768	0.00402493	Exonic
PLK2	2858038	2858023	0.887425	0.00404375	Exonic
VN1R1	3872280	3872274	-0.89476	0.00406891	Exonic
HNRPDL	2775567	2775562	-0.872153	0.00408153	Exonic
RREB1	2893655	2893562	0.862842	0.0041574	Exonic
POMT1	3192182	3192171	-1.11806	0.0041779	Exonic
CD276	3601259	3601229	1.0228	0.00442274	Exonic - UTR
ITGB3	3724571	3724545	-1.0464	0.00443677	Exonic
IL3RA	4028183	4028161	-0.82363	0.00444949	Exonic - UTR
TRIM58	2390199	2390180	-0.796414	0.00452039	Exonic
DMD	4004050	4004044	1.08699	0.00458911	Exonic - UTR
QPCT	2477452	2477438	0.872177	0.00467901	Exonic
OTOS	2606665	2606658	0.834439	0.00470147	Exonic - UTR
IL16	3604323	3604287	0.816651	0.00474392	Exonic
RILP	3740463	3740462	0.796809	0.00482921	Exonic - UTR
IL3RA	3966538	3966529	1.08397	0.00486554	Exonic
CACNA1I	3946010	3945942	-1.24799	0.00512772	Exonic
IER5	2370371	2370355	0.848486	0.0051788	Exonic - UTR
TBC1D10A	3957231	3957224	0.805691	0.00519355	Exonic
SIRT5	2895680	2895650	-0.85828	0.00523753	Exonic - UTR
C15orf48	3592404	3592401	0.992803	0.00545299	Exonic - UTR
IL4I1	3868199	3868183	0.773028	0.00545768	Exonic
HBE1	3360458	3360456	-1.02306	0.0055389	Exonic
BRCA1	3758335	3758317	-0.847883	0.00556144	Exonic
PDE4D	2858211	2858134	-0.890591	0.00562339	Exonic
QPCT	2477448	2477438	0.943148	0.00595725	Exonic
GPR126	2928532	2928461	-0.780468	0.00600937	Exonic
BCL2L13	3936258	3936256	0.772535	0.00617708	Exonic
IGHM	3581929	3581637	1.0944	0.00627902	Exonic
CACNA1I	3946022	3945942	-0.79348	0.00636312	Exonic
PDCD6	2798651	2798586	1.02723	0.00640114	Exonic
CREM	3242409	3242353	0.800364	0.00640127	Exonic - UTR
SLC6A8	3995812	3995804	0.812794	0.00661727	Exonic - UTR
CD276	3601258	3601229	0.925975	0.00669945	Exonic - UTR
IL3RA	3966551	3966529	-0.84936	0.00686318	Exonic - UTR
MYO15B	3735068	3734966	-0.775425	0.00697096	Exonic
PRKAG2	3079856	3079803	0.815555	0.00701679	Exonic - UTR
PDCD6IP	2616378	2616317	-0.789169	0.00702064	Exonic - UTR
DMD	4004061	4004044	1.31944	0.00703451	Exonic
CACNA1I	3946018	3945942	-0.858166	0.00709899	Exonic
CACNA1I	3946038	3945942	-0.947669	0.00726634	Exonic
ITGA2B	3759167	3759137	-0.856584	0.00751309	Exonic
DMD	4004068	4004044	1.03222	0.00778881	Exonic
CDH1	3666445	3666409	0.976226	0.00788911	Exonic
ABTB2	3368964	3368940	0.942472	0.00802564	Exonic
TMCC3	3466213	3466206	0.880938	0.00825959	Exonic
MRC2	3730384	3730322	0.766237	0.00828797	Exonic
CENPI	3984687	3984655	-0.869876	0.00831758	Exonic
DMD	4004047	4004044	0.979126	0.00840466	Exonic - UTR
IDO1	3095248	3095223	0.838874	0.00841423	Exonic
ADCY1	3000384	3000342	1.16898	0.00882401	Exonic
HHLA2	2635199	2635184	0.804287	0.00892587	Exonic
CACNA1I	3946032	3945942	-0.783881	0.00893524	Exonic
LOC375190	2473051	2473026	-0.863671	0.0091916	Exonic
TPR	2448240	2448232	-0.845925	0.00930495	Exonic - UTR
ODZ1	4020670	4020655	-0.86509	0.00965656	Exonic
LATS2	3504529	3504526	0.863888	0.00989485	Exonic - UTR
TTYH3	2987656	2987632	0.814812	0.00989711	Exonic

## Sheet: Infected vs bystander all
gene_assignment	Probeset.ID	Transcript.ID	si	p.PECA	Target
MAP2K5	3599194	3599162	2.06818	3.23209e-09	Exonic
EVI5	2423020	2423017	1.90969	9.0837e-09	Exonic - UTR
EVI5	2423021	2423017	1.77795	2.51583e-08	Exonic - UTR
PDE4DIP	2432049	2431886	1.30613	4.81157e-08	Exonic
APP	3927335	3927226	1.38431	6.79457e-08	Exonic
SPRED1	3589146	3589141	1.44773	9.50119e-08	Exonic - UTR
CACNA1S	2450618	2450568	1.7294	1.4126e-07	Exonic
DMD	4004051	4004044	1.83213	1.48036e-07	Exonic - UTR
ZMIZ1	3253790	3253683	-1.1343	1.67967e-07	Exonic
RERE	2395326	2395245	-1.13052	2.62811e-07	Exonic - UTR
IGHM	3581928	3581637	1.2034	2.65823e-07	Exonic
IL4I1	3868197	3868183	1.28206	4.02921e-07	Exonic
TRAF1	3223765	3223738	-1.24964	5.78793e-07	Exonic - UTR
RUNX1	3930510	3930360	-1.35323	5.86128e-07	Exonic - UTR
ZMIZ1	3253781	3253683	-1.1204	6.91497e-07	Exonic - UTR
RGS6	3543156	3543026	0.984799	8.51023e-07	Exonic
EVI5	2423018	2423017	1.56718	9.60259e-07	Exonic - UTR
EVI5	2423019	2423017	1.49243	1.10883e-06	Exonic - UTR
NFKBIZ	2634095	2634091	1.07747	1.29691e-06	Exonic
DHRS2	3529244	3529237	1.35722	1.3407e-06	Exonic - UTR
ZMIZ1	3253780	3253683	-1.26403	1.52405e-06	Exonic - UTR
ADCY1	3000384	3000342	1.2373	1.7365e-06	Exonic
DMD	4004049	4004044	1.22811	1.74015e-06	Exonic - UTR
CACNA1I	3946017	3945942	-1.35506	1.93123e-06	Exonic
IGHM	3581929	3581637	1.12855	2.13556e-06	Exonic
PPIL3	2594553	2594535	0.834228	2.27427e-06	Exonic - UTR
CDH5	3664699	3664664	1.60547	2.71074e-06	Exonic
IGHM	3581931	3581637	1.06728	2.85082e-06	Exonic
UBAC2	3498346	3498315	-0.87142	2.86312e-06	Exonic - UTR
CD302	2583336	2583254	0.883067	2.86397e-06	Exonic
TET1	3249898	3249886	1.23434	2.94854e-06	Exonic
GPR61	2350836	2350818	0.895967	2.95733e-06	Exonic
NLRC3	3677672	3677662	0.826598	3.3297e-06	Exonic
CACNA1I	3946014	3945942	-1.19537	3.41652e-06	Exonic
CD276	3601259	3601229	1.15501	3.56498e-06	Exonic - UTR
CACNA1I	3946010	3945942	-1.32971	4.09081e-06	Exonic
PDCD6IP	2616378	2616317	-1.02638	4.14392e-06	Exonic - UTR
APOBEC3A	3945530	3945515	0.890788	4.95032e-06	Exonic
FCRL3	2439013	2439001	-1.06308	5.92168e-06	Exonic
COL9A2	2408247	2408244	1.0372	6.27038e-06	Exonic - UTR
POMT1	3192180	3192171	-0.973946	6.4036e-06	Exonic - UTR
IL4I1	3868195	3868183	1.0572	6.44178e-06	Exonic
PRH1	3444373	3444368	0.794206	6.58572e-06	Exonic
DMD	4004058	4004044	1.21238	7.47776e-06	Exonic
HSD3B2	2354439	2354433	0.770888	7.53608e-06	Exonic
EVI5	2423022	2423017	1.31929	7.75046e-06	Exonic
ITPR1	2608659	2608469	0.837313	8.02084e-06	Exonic
ITPR1	2608671	2608469	0.883829	8.24121e-06	Exonic
IGHA1	3582043	3581637	0.850224	9.28728e-06	Exonic
POMT1	3192182	3192171	-1.1752	9.96583e-06	Exonic
PTPRC	2373878	2373842	-0.929519	1.12928e-05	Exonic
RUNX1	3930506	3930360	-1.29088	1.19762e-05	Exonic
BZRAP1	3764304	3764289	1.11846	1.26561e-05	Exonic
VIPR1	2619311	2619265	-0.886388	1.3088e-05	Exonic
OTOS	2606665	2606658	0.978329	1.44548e-05	Exonic - UTR
CACNA1I	3946022	3945942	-1.11682	1.44845e-05	Exonic
TBC1D10A	3957231	3957224	0.877428	1.48496e-05	Exonic
ABCA1	3218559	3218528	1.03865	1.59895e-05	Exonic
CCDC7	3241656	3241601	-0.976633	1.77585e-05	Exonic
RREB1	2893655	2893562	0.881683	1.80173e-05	Exonic
ITPR1	2608658	2608469	0.888889	1.89623e-05	Exonic
IDO1	3095248	3095223	0.988385	1.9357e-05	Exonic
SLC12A6	3617368	3617312	-0.776035	2.05481e-05	Exonic
IL3RA	3966531	3966529	0.813762	2.08267e-05	Exonic - UTR
IL4I1	3868202	3868183	1.21663	2.22716e-05	Exonic
DGKA	3417081	3417075	0.771551	2.24535e-05	Exonic - UTR
ADAMTS17	3641744	3641633	-0.951609	2.269e-05	Exonic
QPCT	2477448	2477438	0.847632	2.36261e-05	Exonic
CCL3	3754012	3754009	-1.0159	2.37029e-05	Exonic
MYO15B	3735068	3734966	-0.92043	2.38872e-05	Exonic
ARHGAP9	3458576	3458551	0.83193	2.40037e-05	Exonic
PLAT	3133241	3133233	0.809659	2.58472e-05	Exonic - UTR
DMD	4004061	4004044	1.18698	2.58589e-05	Exonic
SIRT5	2895681	2895650	-0.770199	2.72736e-05	Exonic
PLAT	3133235	3133233	0.947164	2.9781e-05	Exonic - UTR
IL4I1	3868196	3868183	0.928852	3.03997e-05	Exonic
UBXN7	2712882	2712858	-0.80811	3.1447e-05	Exonic
IL3RA	3966551	3966529	-0.877937	3.18798e-05	Exonic - UTR
LPHN1	3852596	3852586	-0.829778	3.19411e-05	Exonic
CACNA1I	3946016	3945942	-1.08801	3.23502e-05	Exonic
HNRPDL	2775568	2775562	-0.875638	3.5992e-05	Exonic
VN1R1	3872278	3872274	-0.844282	3.95124e-05	Exonic
ABTB2	3368964	3368940	0.85949	3.99898e-05	Exonic
CREM	3242409	3242353	0.822719	4.21985e-05	Exonic - UTR
IL3RA	4028163	4028161	0.767898	4.29541e-05	Exonic - UTR
CACNA1I	3946019	3945942	-1.29758	4.32101e-05	Exonic
CACNA1I	3946021	3945942	-0.912151	4.49552e-05	Exonic
ATG9B	3079260	3079257	-0.917011	4.61541e-05	Exonic
IL3RA	4028183	4028161	-0.864524	4.74681e-05	Exonic - UTR
WDR78	2417046	2417016	-1.00829	4.88677e-05	Exonic
CACNA1I	3946018	3945942	-0.944533	5.05063e-05	Exonic
LOC348840	2713726	2713709	1.27207	5.17989e-05	Exonic
CACNA1I	3946038	3945942	-0.973962	5.31068e-05	Exonic
HNRPDL	2775567	2775562	-0.789382	5.3694e-05	Exonic
SHC4	3623308	3623270	0.811896	5.55786e-05	Exonic
KLHL8	2777018	2776998	-0.803813	5.65784e-05	Exonic
IQCG	2713676	2713664	1.05522	5.88642e-05	Exonic
RCOR1	3553241	3553228	0.848382	5.91322e-05	Exonic
PDCD6	2798651	2798586	0.950182	6.12444e-05	Exonic
NUAK2	2452423	2452405	-0.766774	6.33656e-05	Exonic
IQCG	2713683	2713664	1.01798	6.4515e-05	Exonic
DPEP3	3696119	3696115	-0.86271	6.60684e-05	Exonic
UBE2N	3465792	3465791	-0.899266	6.65708e-05	Exonic - UTR
ABCG4	3351989	3351975	0.920141	7.14588e-05	Exonic
PTPRO	3406393	3406329	-1.00999	7.82638e-05	Exonic
MBNL1	2648174	2648141	-0.802712	7.90995e-05	Exonic - UTR
CATSPERG	3832328	3832308	-0.968487	8.0366e-05	Exonic
TP63	2657721	2657665	0.865826	9.44805e-05	Exonic
ACSL6	2874962	2874920	-0.868122	9.87556e-05	Exonic
XCL2	2443029	2443011	-0.870559	0.000100294	Exonic
IGHM	3581925	3581637	0.912172	0.000104593	Exonic
RTN4	2553620	2553576	-0.837698	0.000108124	Exonic
WIPF1	2587845	2587841	-0.809185	0.00012502	Exonic - UTR
PLAT	3133236	3133233	1.03472	0.00012608	Exonic - UTR
ACE	3730632	3730601	-0.802763	0.000128719	Exonic
DMD	4004048	4004044	1.01997	0.000134223	Exonic - UTR
CD276	3601256	3601229	0.98378	0.000148411	Exonic - UTR
IQCG	2713673	2713664	0.911453	0.000150823	Exonic
DMD	4004070	4004044	1.39552	0.00015436	Exonic
DMD	4004068	4004044	0.883665	0.000155095	Exonic
XCL1	2443025	2443011	-1.02566	0.000155614	Exonic - UTR
DBP	3867249	3867247	-1.07399	0.000161952	Exonic - UTR
PDE4DIP	2432046	2431886	0.776323	0.000169359	Exonic
UXS1	2569030	2568968	-0.800199	0.00017116	Exonic
LOC375190	2473051	2473026	-0.770016	0.000172335	Exonic
CD276	3601258	3601229	0.799484	0.000172416	Exonic - UTR
C15orf48	3592404	3592401	1.00675	0.000190673	Exonic - UTR
CACNA1D	2624480	2624385	0.85591	0.000194404	Exonic
C10orf68	3241658	3241601	-0.846902	0.000197636	Exonic
DMD	4004055	4004044	0.843213	0.000199156	Exonic
ASMT	3966647	3966597	0.875803	0.000211693	Exonic - UTR
FBLN5	3576750	3576749	-1.10207	0.000218154	Exonic - UTR
LEF1	2781161	2781138	0.874774	0.00022161	Exonic
RNF145	2884261	2884216	-0.840907	0.000222671	Exonic
IL3RA	3966535	3966529	0.833461	0.000266468	Exonic
PDE4D	2858211	2858134	-0.769456	0.000268542	Exonic
PTPRO	3406398	3406329	-0.840056	0.000280725	Exonic
ENPP1	2925985	2925953	0.830232	0.000314979	Exonic
LIN54	2775893	2775858	-0.873881	0.000318462	Exonic
FBLN5	3576751	3576749	-0.946958	0.000330333	Exonic
ITGB3	3724571	3724545	-0.802008	0.000360322	Exonic
NDFIP1	2833117	2833078	-0.773573	0.000363809	Exonic
DBP	3867255	3867247	-0.773455	0.000378543	Exonic
SSBP2	2864949	2864849	0.906741	0.000380716	Exonic
NRCAM	3067539	3067478	-0.859324	0.000402717	Exonic
VN1R1	3872280	3872274	-0.814272	0.000416056	Exonic
ITGA2B	3759167	3759137	-0.774444	0.0004366	Exonic
WDR78	2417050	2417016	-0.797649	0.000439453	Exonic
DMD	4004050	4004044	1.01177	0.000450245	Exonic - UTR
ABTB2	3368960	3368940	0.833911	0.000501536	Exonic
SDK2	3770104	3770052	-0.854806	0.000530536	Exonic
CACNA1I	3946015	3945942	-0.904971	0.000654988	Exonic
PLK2	2858038	2858023	0.785139	0.00074173	Exonic
TNFSF9	3818480	3818468	0.77548	0.000817431	Exonic - UTR
ZSCAN18	3872682	3872678	-0.76654	0.000881595	Exonic - UTR
FGFBP3	3300212	3300211	-0.777341	0.000884899	Exonic - UTR
BZRAP1	3764337	3764289	0.883281	0.000946464	Exonic
CUGBP2	3234973	3234760	-0.855782	0.000961832	Exonic - UTR
MXI1	3263668	3263624	-0.801391	0.00112195	Exonic - UTR
THADA	2550701	2550542	-0.806543	0.00116607	Exonic
ITPR1	2608662	2608469	0.773748	0.00122419	Exonic
CCDC57	3774782	3774728	1.61712	0.00144875	Exonic
TMC4	3870543	3870533	-0.785335	0.00158957	Exonic
ADCY1	3000385	3000342	0.895258	0.00272448	Exonic
ITGB3	3724572	3724545	-0.95638	0.00330932	Exonic
