# Supplementary material for: Exon Level Transcriptomic Profiling of HIV-1-Infected CD4+ T Cells Reveals Virus-Induced Genes and Host Environment Favorable for Viral Replication
Source: PLoS Pathog. 2012 Aug 2;8(8):e1002861. doi: 10.1371/journal.ppat.1002861 (PMC3410884; doi:10.1371/journal.ppat.1002861)
Supplement: Table S1 — Primers used for qRT-PCR confirmations of expression and alternative splicing. (XLS) [file ppat.1002861.s008.xls]

## Sheet: Sheet1
Gene Expression		Alternative Splicing
MYOF-F	AGGGCCTGACAGACTTCTCA	PTPRC-V-F	GATGCCCAGTGTTCCACTTT
MYOF-R	ATCCGAAAGGAGCCCTTAAA	PTPRC-V-R	GGGGATACTTGGGTGGAAGT
CLC-F	CGACCACTTGCCTGTTTCTT	PTPRC-C-F	GCCAGGTCTGGAACATGACT
CLC-R	GTTCATGACCACACGACGAC	PTPRC-V-F	TCCAGCTTCAACTTCCAAATG
GJB2-F	ACTCCACCAGCATTGGAAAG	EVI5-V-F	CGGAAAATCTGGTTCGATGT
GJB2-R	TGGGAGATGGGGAAGTAGTG	EVI5-V-R	TCACTACCATCTGCCACTGC
GJB6-F	CCCAACCTTGTTGACTGCTT	EVI5-C-F	CCCACCCAAGAAAAATGCTA
GJB6-R	TCAGCAGCAGGTAGCACAAC	EVI5-C-R	TCTGCTTGTGTTTCAGCTTCTC
DFNA5-F	GAAGATCACGACGATGCAGA	RUNX1-C-F	CCCTAGGGGATGTTCCAGAT
DFNA5-R	ACGTTGGAGTCCTTGGTGAC	RUNX1-C-R	CCGACAAACCTGAGGTCATT
ZBED2-F	GACGAGGAAGAGGAGGGAAC	RUNX1-V-F2	GGCTTCAGACAGCATATTTGAG
ZBED2-R	GAGTGGGCATAGCACTCACA	RUNX1-V-R2	CGTGGACGTCTCTAGAAGGA
TRIM22-F	GGCAGGCATTGTCTCATTTT	LEF1-V-F	AGGAACATCCCCACACTGAC
TRIM22-R	TCATGGGGACTAGGCAGTTC	LEF1-V-R	TAAAAGGTGGTGGTGGTGGT
ZBED2-F	GACGAGGAAGAGGAGGGAAC	LEF1-C-F	TCAAATAAAGTGCCCGTGGT
ZBED2-R	GAGTGGGCATAGCACTCACA	LEF1-C-R	ATCTGATGGGATGTGTGACG
TRIM22-F	GGCAGGCATTGTCTCATTTT	ITPR1-C-F	TGAGGCTGTTTCATGCTGAG
TRIM22-R	TCATGGGGACTAGGCAGTTC	ITPR1-C-R	ACAGGGCTTTTGAACTGGTG
18S-F	TGTTCAAAGCAGGCCCGAG	ITPR1-V-F	TGACAGCAGTTCTGGCTCTG
18S-R	CGGAACTACGACGGTATCTGATC	ITPR1-V-R	TTTCATTGGGCAGCCTATCT
